# Supplementary material for: A variable gene family encoding nodule-specific cysteine-rich peptides in pea (Pisum sativum L.)
Source: Front Plant Sci. 2022 Sep 14;13:884726. doi: 10.3389/fpls.2022.884726 (PMC9515463; doi:10.3389/fpls.2022.884726)
Supplement: Supplementary file 1 [file Data_Sheet_1.ZIP › Supplementary/Supplementary_Table1.csv]

header	Sequence	mature_sequence	mature_seq_length	group	IPC_peptide	total_net_charge.x	boman_index.x	Source
NCR1	MIGIVKFVYVMIIFLSFFLVGKNVHGLTCLEDIDCPGSMCAFTFYPICVYGICDCIGLALN	LTCLEDIDCPGSMCAFTFYPICVYGICDCIGLALN	35	B	2,821	-4	-0,49	Montiel
NCR2	MAKNGIFVYVMIIFLALFLFTKSAHGYFCEIDSDCPPNLCPLLFWAVCFYGECLCIGAPL	YFCEIDSDCPPNLCPLLFWAVCFYGECLCIGAPL	34	B	2,872	-4	-0,63	Montiel
NCR3	MVRILKLIHVLIIFFSLIVLVTCNYYVFCIIDDDCDANICSPYQTPKCDDYMCSCMEAN	NYYVFCIIDDDCDANICSPYQTPKCDDYMCSCMEAN	36	B	3,216	-6	1,73	Montiel
NCR5	MAQIASFFYAFIIFLTLFFVTANCSPIPCGIPSDCPETMCDGSPLVRWCVDNYCECS	SPIPCGIPSDCPETMCDGSPLVRWCVDNYCECS	33	B	3,468	-4	1,22	Montiel
NCR6	MAKVYKFIYVMIIFLSSFLVLIDAFDFCIDDNDCPYIGCSPPKNMTCIGNICSCT	FDFCIDDNDCPYIGCSPPKNMTCIGNICSCT	31	B	3,454	-3	1,12	Montiel
NCR10	MARISKFVYVMIIYLFQFISIMNCSMILCDSDNDCPKFFCIPPQVPKCVVDCDCV	SMILCDSDNDCPKFFCIPPQVPKCVVDCDCV	31	B	3,727	-3	0,86	Montiel
NCR14	MENTAKIIKFIYFMIIILSLFLVTTSYDSDGDDCNYNDECECDSPRKPFCIFKMCMCM	YDSDGDDCNYNDECECDSPRKPFCIFKMCMCM	32	B	3,77	-5	2,68	Montiel
NCR15	MAEVFKFVYVVILLVSILLVVTQAYNDPWFCINDYDCPVDICGLPHVWKCFWNECVCT	YNDPWFCINDYDCPVDICGLPHVWKCFWNECVCT	34	B	3,798	-3,75	0,77	Montiel
NCR17	MSGILKVFYAMVLFFSIFLVVTNVFASRSCDDNDDCPDYLCGSSKVGKCFFDNCYCV	SRSCDDNDDCPDYLCGSSKVGKCFFDNCYCV	31	B	3,895	-3	2,48	Montiel
NCR18	MAESFKFVYAIVLFIFLFLVAIEAGGGRIECETEEDCPQSPSTFYLIKCIHYFCEWVVEYKNTLLLF	GGGRIECETEEDCPQSPSTFYLIKCIHYFCEWVVEYKNTLLLF	43	A	4,384	-3,75	1,06	Montiel
NCR20	MAKIFKFVYAMFLLLVLFCIATEVMGAFLDSCNSSSDCSENDWCHPPLNATCYWGRCFCI	AFLDSCNSSSDCSENDWCHPPLNATCYWGRCFCI	34	B	3,998	-2,75	1,6	Montiel
NCR22	MARILCSFALIMFVFLFLVVFINNIAAIPCLLSNDCPGDLCLPHLTPKCINLFCQCYLEVDD	IPCLLSNDCPGDLCLPHLTPKCINLFCQCYLEVDD	35	B	3,798	-3,75	0,48	Montiel
NCR23	MAQTPKFAYAIILFFSLCLVVTNNEFRSCIYDNDCPYDYCTPPKYQKCIWSSCYCVDQYNDLLS	NNEFRSCIYDNDCPYDYCTPPKYQKCIWSSCYCVDQYNDLLS	42	B	3,963	-3	2,24	Montiel
NCR24	MVQITMFIYILTIFLSLFIVVTSRSTLACKTEEDCPDELYFFIECVDGFCVYWRD	CKTEEDCPDELYFFIECVDGFCVYWRD	27	A	3,614	-6	1,85	Montiel
NCR26	MAKTLKYVYGIILFLSLFLVAKGGDVEVTCNIDADCPQISDFIPIFYKCKTHKLQEGKNQFFNARVDSKVLDLHSYPFILMVKYLCSYL	GDVEVTCNIDADCPQISDFIPIFYKCKTHKLQEGKNQFFNARVDSKVLDLHSYPFILMVKYLCSYL	66	A	6,063	-0,5	1,16	Montiel
NCR27	MEKNMAKIIKFVYSMILYLSLFLVTMKVGSEDICEADEDCPQSDNVFYVIKCIGNKCEESTKHF	EDICEADEDCPQSDNVFYVIKCIGNKCEESTKHF	34	A	4,027	-5,75	2,4	Montiel
NCR29	MAQVLIFVYALVIFIFLFLVETTKVSANPCKSVEDCPEVREHIAKCIDGVCDYWPDPDF	NPCKSVEDCPEVREHIAKCIDGVCDYWPDPDF	32	A	4,049	-4,75	2,17	Montiel
NCR30	MVQSVKFVYIMIIFLSLFIFSMNYKTTSICKYADDCPTNLCKPGMIVKCKYRTCRCLTVWDSENLSTKEIQR	ICKYADDCPTNLCKPGMIVKCKYRTCRCLTVWDSENLSTKEIQR	44	B	8,266	3	2,17	Montiel
NCR32	MAEIIKFLKIMILFIFVFLIVTGVSESMTPCKVDSDCPLDLCQRPDVAKCLFYTCFCQNENMI	MTPCKVDSDCPLDLCQRPDVAKCLFYTCFCQNENMI	36	B	4,159	-2	1,46	Montiel
NCR34	MAKILKFVFAIILFFSLFLLSMEAEPLLPCETDGDCPLKPIIETTPMISLHYMCIDKECVLFREVLQTP	EPLLPCETDGDCPLKPIIETTPMISLHYMCIDKECVLFREVLQTP	45	A	4,159	-4,75	0,87	Montiel
NCR35	MAGIVKFVYVLIIFLCIILVEMNDNMAYKCVSDDDCSYDICPDGMMPICKNNICRCIRVPI	YKCVSDDDCSYDICPDGMMPICKNNICRCIRVPI	34	B	4,493	-1	1,73	Montiel
NCR36	MAEILKMVYVLIIWISLTLIVTSHSFLPCATNEDCADDICAHSQRPLCYMENCHCA	FLPCATNEDCADDICAHSQRPLCYMENCHCA	31	B	4,236	-3,5	1,74	Montiel
NCR37	MFKFLKFIYVIILFYFVFIVAREVGTLINECDDDDDCPQNLLLEYFVMKCINYKCVVVDSEENPFKTKKL	REVGTLINECDDDDDCPQNLLLEYFVMKCINYKCVVVDSEENPFKTKKL	49	A	4,168	-5	2,06	Montiel
NCR38	MTNILNSLYAMILFLFLFAIANEVRAFFESCNSNSDCYPNDWCHLPNNATCYIGHCFCV	FFESCNSNSDCYPNDWCHLPNNATCYIGHCFCV	33	B	4,325	-2,5	1,34	Montiel
NCR39	MTNILKFVYIMIFLLFLFLVVTDATGGNCTSLLDCVHTQCSLYAMPICLEDKCMCV	GNCTSLLDCVHTQCSLYAMPICLEDKCMCV	30	B	4,338	-1,75	0,36	Montiel
NCR42	MVKILKFVYAIFLFFSPFLLLVDADKSLQCETDEDCPIELTIPKMLSAIYKCFDKECIMFREVQQSP	DKSLQCETDEDCPIELTIPKMLSAIYKCFDKECIMFREVQQSP	43	A	4,233	-4	1,9	Montiel
NCR43	MAETHMFLYAIVYFISFFIFAIENKVFAKCNYDIDCPACFSDFIRMCVNEKCRCVNWDDLMA	KCNYDIDCPACFSDFIRMCVNEKCRCVNWDDLMA	34	B	4,271	-2	1,99	Montiel
NCR44	MALTLKFVNVMIIFISLFLIVTNSTQFPSAQFPCNDDDDCTRDMCMRNSLTPKCIKYTCECM	TQFPSAQFPCNDDDDCTRDMCMRNSLTPKCIKYTCECM	38	B	4,271	-2	2,64	Montiel
NCR45	MTQILMLIYAFIIFSSPFLVVTTRIPCIHDNDCPVAILPMVVQCIDNFCKFWNAYEPKEES	TRIPCIHDNDCPVAILPMVVQCIDNFCKFWNAYEPKEES	39	A	4,416	-2,75	1,35	Montiel
NCR46	MVAILKFVYIMTIIFFIFIIVIQGEEDITIICKEDWNCPDWRCIEPQVAKCVNYICRCL	EEDITIICKEDWNCPDWRCIEPQVAKCVNYICRCL	35	B	4,27	-3	1,83	Montiel
NCR47	MVQLLTFVYALIIFLSLFLVITSRTRMPCEKDDDCPEAFLPPIMKCVNNYCESEIQ	RMPCEKDDDCPEAFLPPIMKCVNNYCESEIQ	31	A	4,008	-4	2,2	Montiel
NCR50	MKFINIMIIFIFLFFMVVNINADVVKCIYDSDCPVDFCPAFLNISCVGMRCKCTS	DVVKCIYDSDCPVDFCPAFLNISCVGMRCKCTS	33	B	4,37	-1	0,93	Montiel
NCR51	MVAIFKFNYIVFLFLFTFLVVNNVEAFDGCLTDSDCRILMCGPGCAMRCVDFICQCRI	FDGCLTDSDCRILMCGPGCAMRCVDFICQCRI	32	B	4,37	-1	1,19	Montiel
NCR52	MAEIVKFIYVLIIFISLTFVAKNINGFTCDEDSDCPQDKCPPRFEAKCFLNICLCGRNMFQ	FTCDEDSDCPQDKCPPRFEAKCFLNICLCGRNMFQ	35	B	4,349	-2	2,29	Montiel
NCR54	MAQITLFVYVLFISFSLSFAARLTTTIRCVSDNDCPEQVLPLVMKCVQEFCELMMFE	ARLTTTIRCVSDNDCPEQVLPLVMKCVQEFCELMMFE	37	A	4,181	-3	1,3	Montiel
NCR55	MIKIHKFVYATILFLSISFVAAQKYVPRIRECEYDDDCPQIVAYPLAMKCVYYNCVVVNLNDP	QKYVPRIRECEYDDDCPQIVAYPLAMKCVYYNCVVVNLNDP	41	A	4,349	-2	1,61	Montiel
NCR56	MAEILKFIYVLIIFLFLFLVRTGVGEEFECFIDDDCPPKWNEFYVSKCIGHKCDWVWKWA	EEFECFIDDDCPPKWNEFYVSKCIGHKCDWVWKWA	35	A	4,335	-3,75	1,57	Montiel
NCR57	MTTILKVICIVSILFFLFFVIAKADEGGRRCVIDSDCENFCQVHETVKCIDDFCVCIFKPITETP	DEGGRRCVIDSDCENFCQVHETVKCIDDFCVCIFKPITETP	41	B	4,181	-4,75	2,08	Montiel
NCR62	MALIPKFIYIIITFIYLFFMVINGIQFPSAQFPCNDASDCPRDLCIRNSLTIKCVNYTCECV	QFPCNDASDCPRDLCIRNSLTIKCVNYTCECV	32	B	4,495	-1	2,05	Montiel
NCR63	MAWNIKFVYLLIHFISLFLVLSHVRAWEPWPPDCNKDSDCPTIFCLSPWVAKCVYYKCNCFS	WEPWPPDCNKDSDCPTIFCLSPWVAKCVYYKCNCFS	36	B	4,495	-1	0,98	Montiel
NCR64	MSQTLIFIYALITFLSLTFVVTTKTSIPCVSDEDCPVPFLPIVIKCIDKFCVLSIFVS	TKTSIPCVSDEDCPVPFLPIVIKCIDKFCVLSIFVS	36	A	4,495	-1	0	Montiel
NCR66	MPKTLKFVYAIILLLSLFLLSMGNIPLVPCETDDDCPMEMSIPSIPNKLLFFMCWEKECVYRRW	NIPLVPCETDDDCPMEMSIPSIPNKLLFFMCWEKECVYRRW	41	A	4,27	-3	1,38	Montiel
NCR68	MVQNLMFIYVLVILLWLFLVVTSRTGTPCVVDDDCLDYYLPPILKCIDKFCVFQIWK	RTGTPCVVDDDCLDYYLPPILKCIDKFCVFQIWK	34	A	4,493	-1	0,88	Montiel
NCR70	MTQILVFIYAFIIFFSLCHVVTTRFPCDCDEDCPMAILPVYMKCIGEFCHYFVVS	RFPCDCDEDCPMAILPVYMKCIGEFCHYFVVS	32	B	4,243	-2,75	0,59	Montiel
NCR71	MNKTLKFVYVVTLFLSLFVVVKTVYEFIYCEKDFDCPPIFFLNHMCMDNRCVYDYMEKK	VYEFIYCEKDFDCPPIFFLNHMCMDNRCVYDYMEKK	36	A	4,484	-2,75	1,62	Montiel
NCR74	MDKTLKLIHILIIVFSLIVLVTSDTEYHAFCTTDEDCIKNPCYENHVSKCHMYMCICEM	DTEYHAFCTTDEDCIKNPCYENHVSKCHMYMCICEM	36	B	4,527	-4,25	1,94	Montiel
NCR77	MAKISMFVYGVMIFLSIFISITNCSADILCETKEECPTFMCIPPRVPKCDVFCYCAILIKD	DILCETKEECPTFMCIPPRVPKCDVFCYCAILIKD	35	B	4,424	-2	0,8	Montiel
NCR79	MTKTLIFVYALILFLSLFLIAKSIDLDVMECKEDADCPQVNTFLKFRCIYNKCVYSIRKFDEYQN	IDLDVMECKEDADCPQVNTFLKFRCIYNKCVYSIRKFDEYQN	42	A	4,552	-2	2,34	Montiel
NCR80	MAEIIKFIYVMIMILLISKNVDAAVFSCLQDSECPHNLCPAPSESNCIYGVCNCVIKTTDYHDRGN	AVFSCLQDSECPHNLCPAPSESNCIYGVCNCVIKTTDYHDRGN	43	B	4,649	-2,5	1,69	Montiel
NCR81	MSKSLIFICAIILFLSLFLLSYGQFLNSCTSDSECPSYPCLAGGIGRCFMFECTCLYSISNKQQPLS	QFLNSCTSDSECPSYPCLAGGIGRCFMFECTCLYSISNKQQPLS	44	B	4,497	-1	1,1	Montiel
NCR82	MDKILMFVYVIVLFLLLFLVENNVDAINCETDADCPQIPILHPMVYRCINYNCVFDRGEGKPLIV	INCETDADCPQIPILHPMVYRCINYNCVFDRGEGKPLIV	39	A	4,669	-1,75	1,21	Montiel
NCR84	MTGILKLLYILFLFISIFLIAKQVGANQDFIECATDADCPKSWNEYLAIKCINHVCKIVSNLP	NQDFIECATDADCPKSWNEYLAIKCINHVCKIVSNLP	37	A	4,669	-1,75	1,33	Montiel
NCR87	MAKNLKFLYVMTLFISLILIANSIDPDTIECKVDDDCPKSQIVGVVWWCNVNKCHLLQWVLKW	IDPDTIECKVDDDCPKSQIVGVVWWCNVNKCHLLQWVLKW	40	A	4,658	-1,75	0,96	Montiel
NCR88	MDKIFKFIYTLIIFLSLFFVVTNALWQCKDTIDCPINMCYTPQYVQCIKFVCQCV	LWQCKDTIDCPINMCYTPQYVQCIKFVCQCV	31	B	5,852	0	0,5	Montiel
NCR89	MWTNMAGILKFVYVIIIFLFICFIMTEGVYFCENNKDCPKSMCLPFEIPKCMRTICECVENVLDEKN	VYFCENNKDCPKSMCLPFEIPKCMRTICECVENVLDEKN	39	B	4,614	-2	1,82	Montiel
NCR90	MAEILKFVNVIFLIFSLFLVVSDALKICYTSLDCPKDLCTFPEVPKCKWFVCSCIDDDYRF	LKICYTSLDCPKDLCTFPEVPKCKWFVCSCIDDDYRF	37	B	4,679	-1	1,3	Montiel
NCR91	MAKILKFIYAMILFLFLFLVAMEVGGEQDGCVTDADCPRYWEELYVPKCIDHKCIGRWKWD	EQDGCVTDADCPRYWEELYVPKCIDHKCIGRWKWD	35	A	4,543	-2,75	2,42	Montiel
NCR92	MIVFIFLFNTVIGGIITCHSDADCPESMCQFPEFPKCKKNICECVYF	GIITCHSDADCPESMCQFPEFPKCKKNICECVYF	34	B	4,75	-1,75	1,18	Montiel
NCR93	MIQILIFIYALSIFLSPFLVEIKGDVIPCISHFDCPAKFPLKMKCIDEFCQYVLD	DVIPCISHFDCPAKFPLKMKCIDEFCQYVLD	31	A	4,579	-1,75	0,68	Montiel
NCR96	MSKMIPLVYVMIIILSLFLVVTSISTVGEKCLTNTDCECDPPLIAFCIFKKCMCQPKLFDNIRLPNP	ISTVGEKCLTNTDCECDPPLIAFCIFKKCMCQPKLFDNIRLPNP	44	B	6,161	0	1,09	Montiel
NCR97	MARILSSALIMFVLLILVNGEERIPCLWSLECPKDMCPTKYIPKCINLSCQCHFDKEDKDWD	EERIPCLWSLECPKDMCPTKYIPKCINLSCQCHFDKEDKDWD	42	B	4,641	-2,75	2,2	Montiel
NCR98	MDQILKFVHAMIIFLTLFLVLNNANSLNCTSVLDCITNHCISPTMPICVLKQCLCI	LNCTSVLDCITNHCISPTMPICVLKQCLCI	30	B	6,735	0,25	-0,17	Montiel
NCR99	MAEIYKFVNVIILMFFLFLVVSNAKVCLTALNCDEDLCNYPEIPRCKWFRCICIRDESVKF	KVCLTALNCDEDLCNYPEIPRCKWFRCICIRDESVKF	37	B	6,221	0	1,94	Montiel
NCR103	MDQIFKCVCPLIIFLSLFLVVNSVDWDCTRDIDCPSGWCLPPKSKKCIESICFCLPKDWSPLF	VDWDCTRDIDCPSGWCLPPKSKKCIESICFCLPKDWSPLF	40	B	4,679	-1	1,21	Montiel
NCR105	MVKIIKYVFAMMFFLSQIIFAANCNAYNECYEDEDCPNKMCKIYFVVKCLYNKCRCVHDDDLQSLLPIFRN	ANCNAYNECYEDEDCPNKMCKIYFVVKCLYNKCRCVHDDDLQSLLPIFRN	50	B	4,896	-1,75	2,15	Montiel
NCR108	MVGILMFVSVVILFLFLFLVTIEADDKHSKCETDDDCPKNLYPYFVSMCINNKCEWFKKDIYDSMIT	DDKHSKCETDDDCPKNLYPYFVSMCINNKCEWFKKDIYDSMIT	43	A	4,539	-2,75	2,47	Montiel
NCR109	MAQFLMFVYALIFSLSIFLATTSKTLYKCEKIGDCPDMFMHPVKKCINNYCEYEMESNNEV	KTLYKCEKIGDCPDMFMHPVKKCINNYCEYEMESNNEV	38	A	4,961	-1,75	2,05	Montiel
NCR110	MAKTLIFVYAFLFLSLFLLLKEADAQISCTKDKDCPDISHLKILIFKCINEICEAVKPDAE	QISCTKDKDCPDISHLKILIFKCINEICEAVKPDAE	36	A	4,855	-1,75	1,5	Montiel
NCR111	MAQLLMFIYVLIIFLSLFLVEAGRGGSGYTTIPCTVDTTDIDCPKKLNCISRCVAGFCDYICTSI	GRGGSGYTTIPCTVDTTDIDCPKKLNCISRCVAGFCDYICTSI	43	B	6,001	0	1,24	Montiel
NCR112	MTKNHMFAYAFIIFLSLFLVLTNGAITCVTDDDCPKALLPDYYKCIYKICVLIR	AITCVTDDDCPKALLPDYYKCIYKICVLIR	30	A	6,087	0	0,69	Montiel
NCR113	MAQILILIYALIFSFLFLVVTNDRIPCIIDHDCPFVRFPLYIKCIYNSCELFIL	DRIPCIIDHDCPFVRFPLYIKCIYNSCELFIL	32	A	5,355	-0,75	0,65	Montiel
NCR115	MGQVLMFIYIFNIFLSLILVEASKMQRGGTTISCNTDDECPHFPNYFYRCLDDFCHYMDMDLPKSQTIFH	SKMQRGGTTISCNTDDECPHFPNYFYRCLDDFCHYMDMDLPKSQTIFH	48	A	5,198	-2,25	2,36	Montiel
NCR116	MTEIFKSVYIMITFLFIFITLTDGVFLCDIDKDCRDDLFCTYPQIPRCIGKLCRCWVP	VFLCDIDKDCRDDLFCTYPQIPRCIGKLCRCWVP	34	B	6,05	0	1,56	Montiel
NCR117	MVEMFKFIYMMFIFFSLVLAVTDKRLPCGDDYDCPIDMCIPPLIPKCFMHKCGCAAIPDSK	VTDKRLPCGDDYDCPIDMCIPPLIPKCFMHKCGCAAIPDSK	41	B	5,371	-0,75	1,11	Montiel
NCR118	MIMILFLPPILVVAELAPFHLCKGDMDCPWQNCSPGKVAVCIYRLCYCNNS	DMDCPWQNCSPGKVAVCIYRLCYCNNS	27	B	5,891	0	1,43	Montiel
NCR119	MAEILKFVYTIILFLSLFLVTTIISDGHIKCENDVDCPHSVNMFYTIKCIDLKCEAIQIL	HIKCENDVDCPHSVNMFYTIKCIDLKCEAIQIL	33	A	5,28	-1,5	1,08	Montiel
NCR122	MSEVVKFVYVIAILFFLIIFAMNVDALIDCTEDSDCPKYMCPSYLRPKCYLLKIMYVTDGGKCACA	LIDCTEDSDCPKYMCPSYLRPKCYLLKIMYVTDGGKCACA	40	B	6,11	0	0,99	Montiel
NCR123	MTKSLKFFYTIILFISLFLIAKEIDGEPILMTGYIKCKVDDDCPQIFVMSVYKCIDNLCKLIRLPF	EPILMTGYIKCKVDDDCPQIFVMSVYKCIDNLCKLIRLPF	40	A	6,199	0	0,6	Montiel
NCR126	MTKIINLVHVMIIFLFLFLVTINVNAAERRTCFTPADCPTSDCEPPTRPFCAFKYCLCG	AERRTCFTPADCPTSDCEPPTRPFCAFKYCLCG	33	B	6,134	0	2,03	Montiel
NCR127	MVAIVKFIYFIIIFLSLILGAMNIGSVIECNQDFQCPYDMCPNPLKPKCFFVPFAETGKCSCR	AMNIGSVIECNQDFQCPYDMCPNPLKPKCFFVPFAETGKCSCR	43	B	6,134	0	1,17	Montiel
NCR128	MRKEEVMTKIVIFLYVMMIFIISKNVEVIAAIISCLEDSDCPQKFCPPPTVSRCIYDECSCVIKTIKYHDRGY	AIISCLEDSDCPQKFCPPPTVSRCIYDECSCVIKTIKYHDRGY	43	B	5,474	-0,75	1,7	Montiel
NCR130	MAQILKFVYALMMFLSFFINVTNGGLFRCSSATDCPKQLCIRPLIATCIDFNCECDVKIKNNYEN	GLFRCSSATDCPKQLCIRPLIATCIDFNCECDVKIKNNYEN	41	B	6,161	0	1,79	Montiel
NCR132	MSFFAFIIFFFLFFVVTNSDPKIPCIKDDDCPKVEFPRYILCINKFCEVLSQGKI	DPKIPCIKDDDCPKVEFPRYILCINKFCEVLSQGKI	36	A	6,272	0	1,45	Montiel
NCR134	MVEVIKFICVRIIFLLLFLFVISIEGGKAYNWLKYCETHFDCSDDLCKPPFKAYCFEKMCKCYLFENQIQERP	YNWLKYCETHFDCSDDLCKPPFKAYCFEKMCKCYLFENQIQERP	44	B	5,569	-0,75	1,95	Montiel
NCR135	MVATLKFFYFMILIFPLFLVTMNVDGDCVTERDCPRNMCLFRFILKCNNQRCECVPKMPLVL	DCVTERDCPRNMCLFRFILKCNNQRCECVPKMPLVL	36	B	7,986	2	2,07	Montiel
NCR141	MVEIVKFVYFFIVFLSLILVAMSMDIDTFVDCTHHSDCPFDLCPFPLKPRCFFVGKSAGSGKCACG	MDIDTFVDCTHHSDCPFDLCPFPLKPRCFFVGKSAGSGKCACG	43	B	6,022	-0,5	1,03	Montiel
NCR142	MLETLKFIYVMVIFFPLVFVVSIVTAGEVFVCNRDDNCHFNLCMFPLIPTCIDNACLCAKRILH	GEVFVCNRDDNCHFNLCMFPLIPTCIDNACLCAKRILH	38	B	6,026	-0,5	1,07	Montiel
NCR143	MTKIIKFVYIMIFFLSPFIVAIEFPPFHYPCKFDFNCLWIDCAPGKVGMCHFGTCCCDDS	IEFPPFHYPCKFDFNCLWIDCAPGKVGMCHFGTCCCDDS	39	B	4,562	-2,5	0,58	Montiel
NCR144	MAKTLKYVCAMIVFHFFFVIATEVSAFLERCHEDSDCPNSCQPRKIVYCFWNHCYCVYSS	FLERCHEDSDCPNSCQPRKIVYCFWNHCYCVYSS	34	B	6,034	-0,5	2,19	Montiel
NCR145	MGYTLMSVYAVTLLVCLLLVESEAHYGPFSCLTDDDCPRRECASPHVWKCFWNECFCKKQ	HYGPFSCLTDDDCPRRECASPHVWKCFWNECFCKKQ	36	B	6,906	0,5	2,34	Montiel
NCR151	MVGIVKFIYFSIIFLSLFLVAMNIESFVDCIHDFDCPKDMCPSPLKPKCVLLTNLPVSGSGKCACA	FVDCIHDFDCPKDMCPSPLKPKCVLLTNLPVSGSGKCACA	40	B	6,741	0,25	0,57	Montiel
NCR152	MAEILKFVYAMIIFQFIFVIVTEGLHLYICVDVKECYDKVNCISPQVPQCLYSLCRCA	LHLYICVDVKECYDKVNCISPQVPQCLYSLCRCA	34	B	6,741	0,25	0,72	Montiel
NCR153	MTQMIMFYYALILFSSLLFIVTSRTRVPCTSDHDCPKSTYPTLIKCVYNFCEIWNA	RVPCTSDHDCPKSTYPTLIKCVYNFCEIWNA	31	A	6,836	0,25	1,54	Montiel
NCR154	MALTQSFLYTLIIFICLYLVITNDYIICETDDNCPIPMCIPPILPKCISGKCMCIT	ETDDNCPIPMCIPPILPKCISGKCMCIT	28	B	4,352	-1	0,32	Montiel
NCR155	MTKILKFMYVIIPFLFLFFIISEVSVLGEFCCFHADCPSSNCDLPKVGGIVDNAKITQLREK	EFCCFHADCPSSNCDLPKVGGIVDNAKITQLREK	34	A	5,449	-0,75	1,76	Montiel
NCR156	MTKIINFVYILIIFFSLLVAMNVNARGIPCYNKDVDCPENMCMYAHRPTCYLGFCKCVSIASDN	RGIPCYNKDVDCPENMCMYAHRPTCYLGFCKCVSIASDN	39	B	6,743	0,25	1,65	Montiel
NCR157	MSRILMFVYDMIIFLSLFLLVTSKTTVPCTSDKDCPETILHKIWQCIDNFCVVKMTGSMCPGCY	KTTVPCTSDKDCPETILHKIWQCIDNFCVVKMTGSMCPGCY	41	B	6,744	0,25	0,98	Montiel
NCR158	MTKILMFLYTMILFLFLFFIVTNVDALRKPCNIDADCRNSSCTLPDAGRCMTGQYSGHCYCM	LRKPCNIDADCRNSSCTLPDAGRCMTGQYSGHCYCM	36	B	7,601	1,25	2,27	Montiel
NCR160	MDQFLKFNYALIIFPSLFLVIFQWRCNADKDCPSHMCVPPLYLKCIKSMCECLLEKW	DKDCPSHMCVPPLYLKCIKSMCECLLEKW	29	B	6,79	0,25	0,78	Montiel
NCR162	MVKAMEFVVVIILFLSMFLVVTNIHALVECINDFDCSKKMCVVPRIPWCIRHQCECVILYG	LVECINDFDCSKKMCVVPRIPWCIRHQCECVILYG	35	B	6,748	0,25	0,86	Montiel
NCR164	MAKVMEFIVVMVLFVSIFSVATNINESVECKNHLDCTKNICPFPRVPRCIDIECECVFLYGSKRP	TNINESVECKNHLDCTKNICPFPRVPRCIDIECECVFLYGSKRP	44	B	6,757	0,25	2,11	Montiel
NCR165	MAKVTEFVVVMILFLSISFVATNIDTPIECKNDLDCTKNMCLFPRIPWCIDHQCKCVFLYGSKHL	TNIDTPIECKNDLDCTKNMCLFPRIPWCIDHQCKCVFLYGSKHL	44	B	6,904	0,5	1,41	Montiel
NCR167	MAKILKFVYAFILCISLFIVATKADGSVECESDVDCKPNYCMFFSGMCIDNKCLCSVKNPKETNVYAEKRLSDSSSIRFKGVYKQHAEKNEILH	SVECESDVDCKPNYCMFFSGMCIDNKCLCSVKNPKETNVYAEKRLSDSSSIRFKGVYKQHAEKNEILH	68	B	6,913	0,5	2,23	Montiel
NCR170	MAKTLKIVNNMILFLFLFLIIKNAEAGNFQGKPLSEKAKAKLRECLNSNCHLNLVDVYHCIMSKCDSKQPNEDE	GNFQGKPLSEKAKAKLRECLNSNCHLNLVDVYHCIMSKCDSKQPNEDE	48	A	7,003	0,5	2,4	Montiel
NCR173	MAEIVKFSYLTIQIIFLVVVVTNINAYTWPTCKKDSECPPLFCLPPQYAKCLFYKCYCQDPIMQ	YTWPTCKKDSECPPLFCLPPQYAKCLFYKCYCQDPIMQ	38	B	7,583	1	0,85	Montiel
NCR174	MVATLKIIYVVFLFLFIFLVAMNIHAMEECIHDSDCPRCGPHCAKRCFNFKCRCLVTHLN	MEECIHDSDCPRCGPHCAKRCFNFKCRCLVTHLN	34	B	7,556	1,75	2,39	Montiel
NCR178	MAEILKFVYFLIIFLFVCIIVDGVYFCEKDKDCPIPMCFPNENPKCVKMICRCV	VYFCEKDKDCPIPMCFPNENPKCVKMICRCV	31	B	7,589	1	1,33	Montiel
NCR181	MSLIPNLFYALIIFLFLFLVVTNGSKSYLIYTPTPCENSSDCARSTCYPFSTPKCIREKCQCI	SKSYLIYTPTPCENSSDCARSTCYPFSTPKCIREKCQCI	39	B	7,977	2	2,05	Montiel
NCR182	MVKIIIFVYLMILVFSLCLVGTNISAMAQPKCKEASDCPYFFCLSPFLVKCIFDQCYCRP	QPKCKEASDCPYFFCLSPFLVKCIFDQCYCRP	32	B	7,589	1	1,05	Montiel
NCR183	MAKIVQFVIVVIIFLSFFLVLTKVEALGKYCFWDSDCPEDMCRHPSKAKCIYHFYCKCITLKFIEPT	LGKYCFWDSDCPEDMCRHPSKAKCIYHFYCKCITLKFIEPT	41	B	7,611	1,5	1,35	Montiel
NCR186	MTKLFKVVHVMIILLSLFMVTMIVNAEDRRKCFIPADCPTSDCAPPLRPFCAFKYCLCG	EDRRKCFIPADCPTSDCAPPLRPFCAFKYCLCG	33	B	7,59	1	1,73	Montiel
NCR187	MAAIFNFVYLIILFFSLYLAAMNVNAAIRCKTDSDCPQNMCLPPSVVKCMGISCTCVGSRVLPWEL	MNVNAAIRCKTDSDCPQNMCLPPSVVKCMGISCTCVGSRVLPWEL	45	B	7,592	1	0,93	Montiel
NCR188	MAKILKLVYALIIWISLILVVTSHSFLPCGSNRDCKDDLCFPPRKPGCYLDACRCL	HSFLPCGSNRDCKDDLCFPPRKPGCYLDACRCL	33	B	7,603	1,25	2,18	Montiel
NCR190	MARVLKFIYTLIIFVSLIILVSSKDQVLCVTDKECRHNTCDSPFVSKCRMFFCLCGLA	KDQVLCVTDKECRHNTCDSPFVSKCRMFFCLCGLA	35	B	7,605	1,25	1,7	Montiel
NCR191	MLKIIKFVNVRIIFLSLFLFAMNVEGQFPGQFQRNWTKPCSLHSDCSYDMCKPPFNPACIEHMCMCRFFKIEY	QFPGQFQRNWTKPCSLHSDCSYDMCKPPFNPACIEHMCMCRFFKIEY	47	B	7,612	1,5	1,7	Montiel
NCR193	MPEIVKFVYIMITFSFLTIIVTNVEGFRCEEDSDCPRRYCPFAFRPRCLLSYCICERFML	FRCEEDSDCPRRYCPFAFRPRCLLSYCICERFML	34	B	7,59	1	2,67	Montiel
NCR194	MSKVIKFVYVMITLLFLFIKSSCNIGLDLCSTDKDCRATICWFTKTAKCIKHICDCV	NIGLDLCSTDKDCRATICWFTKTAKCIKHICDCV	34	B	7,603	1,25	1,34	Montiel
NCR195	MSNILKFVYPTILLISLFLVAMEVDAFCSSDNDCERSMCKFPFIVKCSMNQCICLRVHYLIL	FCSSDNDCERSMCKFPFIVKCSMNQCICLRVHYLIL	36	B	7,603	1,25	1,2	Montiel
NCR197	MDRILKTVYASIIFLSLFIGFIPCHISRDCPQNMCWPPQRKKCVDSFCECL	SRDCPQNMCWPPQRKKCVDSFCECL	25	B	7,687	1	2,66	Montiel
NCR199	MTGIAKFVYVNIIFLSIFLFATIVEGDIRCFQNSECPILMCPPGLLPRCIYGHCVCVKLML	DIRCFQNSECPILMCPPGLLPRCIYGHCVCVKLML	35	B	7,603	1,25	0,18	Montiel
NCR202	MVEVVKFVYVIIIFLCLILVTMNDETVKDCTHHSHCPKSMCPFFLKPKCFWLENPSGSRSGTCVCG	NDETVKDCTHHSHCPKSMCPFFLKPKCFWLENPSGSRSGTCVCG	44	B	7,627	1,75	1,77	Montiel
NCR209	MTYLLSHHILRHIFITFFLSSLFIIGAPIKCENDVDCPTSSISYMRIKCIDNFCSFVIRLN	CENDVDCPTSSISYMRIKCIDNFCSFVIRLN	30	A	4,495	-1	1,99	Montiel
NCR210	MTPILMFIYSLIIFFSRFLVIIGDVPCDFDRDCPKVLYHFSRCVDKFCDYRRTG	DVPCDFDRDCPKVLYHFSRCVDKFCDYRRTG	31	A	6,838	0,25	3,28	Montiel
NCR212	MAQTLMLVYVLITLFSLSFGVTTIRSNVRCVSDADCPVVFLPTVFKCIDNFCVLIRPDKTWDEDEENL	VTTIRSNVRCVSDADCPVVFLPTVFKCIDNFCVLIRPDKTWDEDEENL	48	A	4,133	-4	1,86	Montiel
NCR213	MTKVVKFIYAIILFFSLFLLSSGHILSSGHNGGQPCQTDENCPFSMMSANNQRIIFKCVNTICTKFVEVHERIW	HILSSGHNGGQPCQTDENCPFSMMSANNQRIIFKCVNTICTKFVEVHERIW	51	A	7,092	0,75	1,72	Montiel
NCR215	MVEIVKFIYVRIIFFFLLLCVISIEGQIRHNWIKYCQIHTDCSHDMCKPPFKPYCTERICRCRIFDELSFSLCVGT	QIRHNWIKYCQIHTDCSHDMCKPPFKPYCTERICRCRIFDELSFSLCVGT	50	B	7,898	2,75	2,07	Montiel
NCR216	MVKIVKFVYVLIIFVFLFFIAINVDGIRCIQDCDCPHNFCPPPYTPKCIIGRCNCVQKI	IRCIQDCDCPHNFCPPPYTPKCIIGRCNCVQKI	33	B	7,893	2,25	1,47	Montiel
NCR217	MVEIVKFVYVMIIFLSLFLFATCLREIPDFWYRKCHLDSGCPDDMCKTSFIPYCSNKMCKCLLVKTLIL	LREIPDFWYRKCHLDSGCPDDMCKTSFIPYCSNKMCKCLLVKTLIL	46	B	7,98	2,25	1,22	Montiel
NCR218	MRKSMNAILKFVHGMILFISILLVVRQAPKIQQQQCKTYRDCPQCISPKTRQCVWFKCYCFDELDY	APKIQQQQCKTYRDCPQCISPKTRQCVWFKCYCFDELDY	39	B	7,977	2	2,32	Montiel
NCR220	MSQILKFIYPLIVFLSLCFVVTNAVRGRYKVYYPFPCKIHRDCYNKACHIPFIPMCISSNCECMEVE	VRGRYKVYYPFPCKIHRDCYNKACHIPFIPMCISSNCECMEVE	43	B	7,982	2,5	1,57	Montiel
NCR221	MSKISSLFYALIIFLSLFLIVTNGSESYLQYFPTYCKNSSDCPRSMCFPFTNPKCVREKCVCI	SESYLQYFPTYCKNSSDCPRSMCFPFTNPKCVREKCVCI	39	B	7,977	2	1,88	Montiel
NCR222	MFTMIKFVYIMILFFSLFLVVLNVEAANIPCDSDQDCPKNMCSVFAYKPMCYLAKCICVRRY	ANIPCDSDQDCPKNMCSVFAYKPMCYLAKCICVRRY	36	B	7,977	2	1,52	Montiel
NCR225	MAKIIKFVYVTIIIFFLFFASNNVASVFYRCSNDAGCPPYLCQEPKTVKCVRKWCRCVAAAEEFISS	VFYRCSNDAGCPPYLCQEPKTVKCVRKWCRCVAAAEEFISS	41	B	7,98	2	1,6	Montiel
NCR226	MNKVVRLVYVMMIFLSPFLTTGSRVWSMTLNSCVKDSDCPQNICSEPFAATCYFDWCKCMKNRNKF	SRVWSMTLNSCVKDSDCPQNICSEPFAATCYFDWCKCMKNRNKF	44	B	7,98	2	2,08	Montiel
NCR230	MAEIFKFIYIMIIFITIFLVSSNYGRGDTRCVRDTDCHLFGCYPPKIMKCDNRRCRCTSMFSSIDYVHI	DTRCVRDTDCHLFGCYPPKIMKCDNRRCRCTSMFSSIDYVHI	42	B	7,988	2,5	2,77	Montiel
NCR231	MTKTIKLVSYIILFTFLFIVVTDVSAGKWTQVECKRTSDCPPQLCFPPLIVRCYAHKCVCNEA	GKWTQVECKRTSDCPPQLCFPPLIVRCYAHKCVCNEA	37	B	7,986	2,25	1,49	Montiel
NCR232	MTPIQYFCFALIIFLSLVLASAEKTTHPCITSKDCPGKLCKPPLFAICTNRFCECV	EKTTHPCITSKDCPGKLCKPPLFAICTNRFCECV	34	B	7,988	2,25	1,3	Montiel
NCR233	MVETLKFVYLMILFVYIFLIIINVSAIMRAVCEQDSDCPRNYCRNSHVTKCIYFQCYCRH	IMRAVCEQDSDCPRNYCRNSHVTKCIYFQCYCRH	34	B	7,986	2,5	2,94	Montiel
NCR234	MAEIFKFVYVIILFFSLFLAAINVDALINCEADFDCPASMCVLPTVAKCIGRKCTCIRK	LINCEADFDCPASMCVLPTVAKCIGRKCTCIRK	33	B	7,984	2	1,02	Montiel
NCR240	MTNNIKFVYTMILLLSIFFLSTEAVKPMYYYKCITAADCPYLLHPHIIFKCIKNDCMPFDR	VKPMYYYKCITAADCPYLLHPHIIFKCIKNDCMPFDR	37	A	8,248	2,5	0,79	Montiel
NCR241	MDQIVKFVCVMIIFLFQFLLAMIVNAAVKCVEDSDCPKYYCMPLFKPRCSLGWCICVFKNRMNSYN	AVKCVEDSDCPKYYCMPLFKPRCSLGWCICVFKNRMNSYN	40	B	8,264	3	1,41	Montiel
NCR242	MARILKFVNFVILFLFLFLVISEVGGQYTKCEIDADCPKNKNLFFVSKCIDNKCEWIRKNL	QYTKCEIDADCPKNKNLFFVSKCIDNKCEWIRKNL	35	A	8,255	2	2,35	Montiel
NCR246	MVKTIKFVYALILFLFIIFIAKNVDALQDCKVDADCPQNSWTRIYRCIENKCRYTRVMKYNE	LQDCKVDADCPQNSWTRIYRCIENKCRYTRVMKYNE	36	A	8,25	2	3,37	Montiel
NCR248	MAQILMFVHALVIFLSLFLVVTSSRRRRGPLRISCFEHTDCPEKTFPLVMRCIDNFCQYRLIAED	RRRRGPLRISCFEHTDCPEKTFPLVMRCIDNFCQYRLIAED	41	A	8,27	2,25	3,15	Montiel
NCR251	MVESVKFVYIMIIFLSLFIVSMSYKTILQCVVSDDCPKEVCLPDMVVKCKFRRCYCLSVFRKLSDHL	YKTILQCVVSDDCPKEVCLPDMVVKCKFRRCYCLSVFRKLSDHL	44	B	8,268	3,25	1,53	Montiel
NCR252	MSKSLKFVYVTIIFLFLFIKSSCYVGLDLCSSDKDYRHTTCSFRKIAKCIKHICECVNVYK	YVGLDLCSSDKDYRHTTCSFRKIAKCIKHICECVNVYK	38	B	8,414	3,5	1,93	Montiel
NCR253	MTKIIKVVIIFLSLFLIATNGDYSSSIRCRKKKDCPEDLCMFGFIQICKSGYCNCVSGLPVKLFNSVN	DYSSSIRCRKKKDCPEDLCMFGFIQICKSGYCNCVSGLPVKLFNSVN	47	B	8,266	3	1,55	Montiel
NCR254	MTQILKFVYIIIFFLLTFTIVTEEALYMLVCTDDKECSKSSCKFPLVPKCIHKICRCVK	ALYMLVCTDDKECSKSSCKFPLVPKCIHKICRCVK	35	B	8,543	4,25	1,09	Montiel
NCR256	MDEIVKFVCVVIIFLFQFLLAMNVNAAVKCVEDSDCPKNYCPLPFKPRCSLGWCICVKKKNEFL	AVKCVEDSDCPKNYCPLPFKPRCSLGWCICVKKKNEFL	38	B	8,27	3	1,28	Montiel
NCR257	MGEIVKFVYIMIIFISIFLVLPNHGRVATCRRDEDCPSYGCFPPKMAKCDNKRCRCTYLISPNDYVHI	RVATCRRDEDCPSYGCFPPKMAKCDNKRCRCTYLISPNDYVHI	43	B	8,266	3,25	2,85	Montiel
NCR260	MARINSSLNILIFFFSLFIFTTIEVIGHIPCNTDKDCPRYFCPPPLTPTCIKFFCKCK	HIPCNTDKDCPRYFCPPPLTPTCIKFFCKCK	31	B	8,273	3,25	1,36	Montiel
NCR261	MGEIVKLVCIMIIFIFLFFVAVNVDAEAIECTKESGCPKRYCPAPLLANCVRSKCKCII	EAIECTKESGCPKRYCPAPLLANCVRSKCKCII	33	B	8,272	3	1,39	Montiel
NCR262	MGENIAKVFKLVYVMIIFIFLFVDAKESYVTDFPCAKRQECPKTLCTLGFRRSCERGFCVCY	KESYVTDFPCAKRQECPKTLCTLGFRRSCERGFCVCY	37	B	8,27	3	2,36	Montiel
NCR263	MYEMSNFVNVMILLFFLFLVVSNAEKMCLTTLNCDYSVCKPLELLRCRWFRCSCIHYKLLL	EKMCLTTLNCDYSVCKPLELLRCRWFRCSCIHYKLLL	37	B	8,272	3,25	1,17	Montiel
NCR264	MVGILKFVSVVILFLFLFLVTIEADDKHSKCERDDDCPKNLYPYFVSECINNKCEWFRKNIYDSMIT	DDKHSKCERDDDCPKNLYPYFVSECINNKCEWFRKNIYDSMIT	43	A	4,935	-1,75	3,14	Montiel
NCR266	MVQILKFVSALIIFLSVFTNLVYSSKPKPIPLWPCNTRADCINKECFFPAKPFCVSSQCLCV	SKPKPIPLWPCNTRADCINKECFFPAKPFCVSSQCLCV	38	B	8,277	3	0,89	Montiel
NCR267	MAEILKYFYTIILFISIFLVVVEVGGRRRRHVPPTVASKEITRTCDSDANCLYFPCSIHYFMKCFENECVCARS	RRRRHVPPTVASKEITRTCDSDANCLYFPCSIHYFMKCFENECVCARS	48	B	8,273	3,5	2,73	Montiel
NCR268	MAKIIKFIYLIIIILSLSFAATNVESLHSHRNCFRDSDCIKENCTRPTLIKCVSRLCKCVAVFQRPIEE	ATNVESLHSHRNCFRDSDCIKENCTRPTLIKCVSRLCKCVAVFQRPIEE	49	B	7,991	2,5	2,63	Montiel
NCR269	MTKVFMFVYAMIILHSLFSVSSDANGFKCTTFLDCFTTKCMRVRGTPNCLLGGCICT	NGFKCTTFLDCFTTKCMRVRGTPNCLLGGCICT	33	B	8,279	3	0,96	Montiel
NCR270	MLYLLLSIFFYITGVTKCRSNKDCRIQMPTCLSPRVPRCIQDACDCF	RSNKDCRIQMPTCLSPRVPRCIQDACDCF	29	B	8,107	2	2,97	Montiel
NCR271	MIIFLFIFVVVIDGVILCQSNRECHREMTHCMRPKIAKCVGGTCQCW	QSNRECHREMTHCMRPKIAKCVGGTCQCW	29	B	8,444	3,5	2,72	Montiel
NCR273	MTKTLKFVYVMILFLFLVARNDGAESRLIICKTDVDCLDRSEFHKYICIRKRCRIFLVPF	RLIICKTDVDCLDRSEFHKYICIRKRCRIFLVPF	34	A	9,141	4,25	2,16	Montiel
NCR275	MARLFKFVYVMNLLLFLSFVVVKGDGDGENYKCKGDGDCPHSWHKLYLYKCIALKCIKVKNWF	DGDGENYKCKGDGDCPHSWHKLYLYKCIALKCIKVKNWF	39	A	8,246	2,5	1,53	Montiel
NCR276	MAVILKLFYVWIFYISLFLATSLVAGKFAKLSLKCEIDADCPKVISKLISIKCINRFCQIIH	KFAKLSLKCEIDADCPKVISKLISIKCINRFCQIIH	36	A	9,134	4,25	0,87	Montiel
NCR277	MVEITKFAYVRILLLFLFLIGMETEGERIKCFGDSDCKNRMFCRSPFKVTCINNSHCKCVLARELLNPRI	ERIKCFGDSDCKNRMFCRSPFKVTCINNSHCKCVLARELLNPRI	44	B	8,874	5,25	2,55	Montiel
NCR278	MVGVVKLLYFVIIFLCLFLLVTNIEEKKCSWDSECPKDMCRYPAKVKCIYHTFCKCMSNFIKPT	KKCSWDSECPKDMCRYPAKVKCIYHTFCKCMSNFIKPT	38	B	8,817	5,25	1,8	Montiel
NCR279	MAEVVKFLYVIIIFLSLILVAVNLEDIDCSNKSNKFNKFDCPRDMCLYPLRAKCQYLEKIGSLLRGKCGCA	EDIDCSNKSNKFNKFDCPRDMCLYPLRAKCQYLEKIGSLLRGKCGCA	47	B	8,264	3	2,24	Montiel
NCR283	MAEIVKFIYIMSILFFLFFVVVNIDAECFTHYDCPLNYCPSTFIARCVKSQCICSKKKKINFL	ECFTHYDCPLNYCPSTFIARCVKSQCICSKKKKINFL	37	B	8,537	4,25	1,35	Montiel
NCR284	MAGIIKFILTIIIFISLLMVPSNAAKTVKCIQDTDCLQYHRCMPPMLMKCDNKQCRCVPVTYFIRYVPV	AKTVKCIQDTDCLQYHRCMPPMLMKCDNKQCRCVPVTYFIRYVPV	45	B	8,532	4,25	1,55	Montiel
NCR285	MVKSLKFVYIMIIILFSFIFSINSKPNWRCKITDDCPTNLCELGMNVKCKYGTCRCLTVWNPEKFGTT	KPNWRCKITDDCPTNLCELGMNVKCKYGTCRCLTVWNPEKFGTT	44	B	8,27	3	1,87	Montiel
NCR289	MALVSMFVYVIIIFIFIYFVEQNIEALKHTTCVRDSDCSNLSGGESYRVVCMNKICRYVNISMKIKF	LKHTTCVRDSDCSNLSGGESYRVVCMNKICRYVNISMKIKF	41	A	9,077	4,25	2,01	Montiel
NCR291	MAKIVKFVYVMIIIFSLFFSATNVESFYPTRPCSSDKYCPPHRCPKPKITVCIKEWCRCVDV	FYPTRPCSSDKYCPPHRCPKPKITVCIKEWCRCVDV	36	B	8,541	4,25	2,03	Montiel
NCR293	MAGIVKFLCIMVIFLPLFLDASNFDPEIRCSKNDDCPKVSCLYPLKPICQFTKCRCVKSARGPFSMPT	SNFDPEIRCSKNDDCPKVSCLYPLKPICQFTKCRCVKSARGPFSMPT	47	B	8,544	4	2,06	Montiel
NCR294	MAQILSLFYALIIFISLFIIVTNGKYIICKNHFECPRSMCYPFLTPKCVRETCKCI	KYIICKNHFECPRSMCYPFLTPKCVRETCKCI	32	B	8,541	4,25	1,43	Montiel
NCR295	MAENFKFIYYIIIFLFLLFIVTDGIFLCESNKVCRKEMMCLYPKHPKCINRVCVCW	IFLCESNKVCRKEMMCLYPKHPKCINRVCVCW	32	B	8,548	4,25	1,17	Montiel
NCR296	MAKIKKIVYVMIIIFSLFLAATHVESWWYPSRRCTKETDCHQKMCPKHKTERCLRGWCKCIVPETFIPF	WWYPSRRCTKETDCHQKMCPKHKTERCLRGWCKCIVPETFIPF	43	B	8,846	5,5	2,38	Montiel
NCR297	MAKLINFVYIMLIFLSFLLVISSVNAWGNECVTVADCRKNMCNRGKKPKCYYGFCVCF	WGNECVTVADCRKNMCNRGKKPKCYYGFCVCF	32	B	8,539	4	1,72	Montiel
NCR301	MVKIMKFVYLIILFISLYLVVPAMTQQRCKKDSHCPASLCDHPLHAKCIFFKCYCR	QQRCKKDSHCPASLCDHPLHAKCIFFKCYCR	31	B	8,55	4,75	2,24	Montiel
NCR302	MSKFVHVMIIFFFIFLVTTSVNAAVRQKCRTQHDCPKYYCYPPRIIMCVYRLCECI	AVRQKCRTQHDCPKYYCYPPRIIMCVYRLCECI	33	B	8,53	4,25	1,98	Montiel
NCR303	MREHMAHIFKFVNVIIIFLFIFVVVTDGNVATDNIAIDGVIKCQSNRECRKAMPDCRRPKYPRCVSRICDCM	NVATDNIAIDGVIKCQSNRECRKAMPDCRRPKYPRCVSRICDCM	44	B	8,55	4	3	Montiel
NCR309	MALTVKFVYVIVLFISISFVAPNIGVPIKCSGDHDCPKNWCPLSMKHKCKSGYCKCVKMTVLRDSVPT	VPIKCSGDHDCPKNWCPLSMKHKCKSGYCKCVKMTVLRDSVPT	43	B	8,834	5,5	1,56	Montiel
NCR310	MTQIFKFICIMIIFLIVFIIVTEGVYLHFCYEDKDCLQMRCIVPNSPTCVGSVCRCVYQKRKKVLK	VYLHFCYEDKDCLQMRCIVPNSPTCVGSVCRCVYQKRKKVLK	42	B	8,812	5,25	1,69	Montiel
NCR311	MAKTLKIVYAMILFISLFIVAKNNQASFRCKTDADCLKVLPLMWKCIYYECTYVKKLQ	KNNQASFRCKTDADCLKVLPLMWKCIYYECTYVKKLQ	37	A	9,013	4	1,53	Montiel
NCR313	MARINSSLNILIFFFSLFIFTTIEGHIPCNTDKDCPRYFCPPPLTPTCIKFFCKCK	HIPCNTDKDCPRYFCPPPLTPTCIKFFCKCK	31	B	8,27	3,25	1,36	Montiel
NCR315	MTRKLKFINALIIFLSLVVLVTSNNKIFCYKVEHCDSSICRSPYVLKCRMFRCICERTKQ	NNKIFCYKVEHCDSSICRSPYVLKCRMFRCICERTKQ	37	B	8,836	5,25	2,62	Montiel
NCR317	MNIFLTWKMYLVVLFSFFTATRFKCTQDADCLCLPCWKSFKAVCIRKRCVRVKVMID	KCTQDADCLCLPCWKSFKAVCIRKRCVRVKVMID	34	B	8,865	5	1,62	Montiel
NCR321	MTIIVKFVYLMIFILSLFLAATNVESWHGSRRCLTDSDCNKNKCRKPTIIKCVDRLCTCVAVFQPQS	WHGSRRCLTDSDCNKNKCRKPTIIKCVDRLCTCVAVFQPQS	41	B	8,874	5,25	2,62	Montiel
NCR322	MTTTLKFVYAVILFIFLILIAKEVDAQIKCKTNDDCPKIPHLFPSIYRCIGNKCIIGTVKS	QIKCKTNDDCPKIPHLFPSIYRCIGNKCIIGTVKS	35	A	9,103	4,25	1,34	Montiel
NCR324	MVEIVKFVCTMIIIISIFLVPSNHGRISRCRNDSDCFNRACQPPRIVKCDNKQCACLKVSSLFQYVSL	RISRCRNDSDCFNRACQPPRIVKCDNKQCACLKVSSLFQYVSL	43	B	8,859	5	2,72	Montiel
NCR325	MVLISMFAYVMIIFILIFLVAKNIEALKHMSCVTHSDCSNLLGAKSYMVICKNKICRYVSLAL	LKHMSCVTHSDCSNLLGAKSYMVICKNKICRYVSLAL	37	A	9,077	4,5	0,73	Montiel
NCR326	MHLITSLFYAIIIFSSLSFAINNDNKSFFTKLSPYANYPISCIRTKDCPKSWCYPPQKPKCIRSKCDCLH	INNDNKSFFTKLSPYANYPISCIRTKDCPKSWCYPPQKPKCIRSKCDCLH	50	B	9,105	6,25	2,13	Montiel
NCR329	MAKVVKIIYVMIIFVFLFFVATNVEAGKSIKCSKDLDCPKSMCKSPMRVKCWYSSFCRCYNAATYNPW	GKSIKCSKDLDCPKSMCKSPMRVKCWYSSFCRCYNAATYNPW	42	B	9,116	6	1,87	Montiel
NCR332	MAGIFKFVYIMIIFISLLLVPSNPERIARCKNDNNCYRFNYMCMPPKIMRCYNKQCTCVRLTSLFHYVPV	ERIARCKNDNNCYRFNYMCMPPKIMRCYNKQCTCVRLTSLFHYVPV	46	B	9,119	6,25	2,28	Montiel
NCR333	MTKIVKFIYVMIFFTFIFLVPSTIASINRCFRDSDCPPNLCQGPYVAKCVGRRCRCTKVITPI	SINRCFRDSDCPPNLCQGPYVAKCVGRRCRCTKVITPI	38	B	8,867	5	2,31	Montiel
NCR334	MTKTLMIVYIMVSFLFLFLIARNNGATIDCITDADCPNRTQIFRYKCVNKKCKGTRVTSITLL	ATIDCITDADCPNRTQIFRYKCVNKKCKGTRVTSITLL	38	A	9,121	4	2,12	Montiel
NCR335	MAQIIKLVYDIIIFLFLSLVAMNVEATFYRCFDDKDCVKRLYCRIPTKAKCVSIFCKCRIDKELLNPRA	TFYRCFDDKDCVKRLYCRIPTKAKCVSIFCKCRIDKELLNPRA	43	B	9,149	6	2,49	Montiel
NCR336	MLQIFKYVFSLIVFLSVFLVLTNGVRDKPHPYFSSPCQTKTDCRDKACYRPLKRKCISYRCECA	VRDKPHPYFSSPCQTKTDCRDKACYRPLKRKCISYRCECA	40	B	9,128	6,25	3,32	Montiel
NCR337	MVQIMKFVYLIFLFISFFLVVQGGIIPEKTHKKCEKDSHCPRSSCPPYLYAKCVRFRCYCR	GIIPEKTHKKCEKDSHCPRSSCPPYLYAKCVRFRCYCR	38	B	9,128	6,5	2,63	Montiel
NCR338	MAQIIKFVYFIIILFFLFPSSTNVEARMRRCFKDSDCPKDWCRKPKIMTCVSHSLCKCMVQGYLKPI	RMRRCFKDSDCPKDWCRKPKIMTCVSHSLCKCMVQGYLKPI	41	B	9,551	7,25	2,28	Montiel
NCR340	MAKIVKFIYVMIIILFLFLSATNVESWYGRRCSRDSDCRINMLCRKSKIAKCVARMCNCVVSTYSIPE	WYGRRCSRDSDCRINMLCRKSKIAKCVARMCNCVVSTYSIPE	42	B	9,194	6	2,67	Montiel
NCR343	MDKIVKFVHVTIIIFSLFFAATNVESFYQRCSSDSDCRLNKCERPRISKCVRNWCRCLHPKELISRNQ	FYQRCSSDSDCRLNKCERPRISKCVRNWCRCLHPKELISRNQ	42	B	9,244	6,25	3,88	Montiel
NCR347	MAETLKFVYIMIIFISILLVPSNHGRIAKCVRDGDCFTHLCQPPRMVKCDNKKCTCVRVTSILRYVSK	RIAKCVRDGDCFTHLCQPPRMVKCDNKKCTCVRVTSILRYVSK	43	B	9,588	7,25	2,42	Montiel
NCR348	MTVIVRFFYFVIIILFLFLLITNVEALRKKCRTDSDCPKQMCRFPTYNKCVIRNHCQCVLSKII	LRKKCRTDSDCPKQMCRFPTYNKCVIRNHCQCVLSKII	38	B	9,588	7,25	2,63	Montiel
NCR349	MVKIQKFFYSFIIFLSLNFLVTSYNLKYCTNDKDCPTMMCFLPDVSKCVWKTCYCVQKHKKKLKKKKKLTFNM	YNLKYCTNDKDCPTMMCFLPDVSKCVWKTCYCVQKHKKKLKKKKKLTFNM	50	B	9,861	10,25	1,75	Montiel
NCR351	MAKILKSVYVMILFIFLFLVVKNIDGAVATKCKTDVDCPPSTSIRRYKCTKNKCRYTRLSYG	AVATKCKTDVDCPPSTSIRRYKCTKNKCRYTRLSYG	36	A	9,952	7	2,98	Montiel
NCR353	MTKILKFVYAIILFLFLVPKNIGAAVAIGCVTDNDCPSRTASRRYKCVRNKCRHTRVMH	AVAIGCVTDNDCPSRTASRRYKCVRNKCRHTRVMH	35	A	10,192	6,5	3,43	Montiel
NCR354	MAQIASFFYAFIIFLTLFFVTANCNYLGPIPCGIPSDCPETMCDGSPLVRWCVDNYCECS	NYLGPIPCGIPSDCPETMCDGSPLVRWCVDNYCECS	36	B	3,468	-4	1,05	new
NCR355	MAESFKFVYAIVLFIFLFLVAIEAGGGRVECETQEDCPQSPNIFYVIKCIHYFCEWVVEDFDLIP	GGGRVECETQEDCPQSPNIFYVIKCIHYFCEWVVEDFDLIP	41	A	3,928	-5,75	1,2	new
NCR356	MAEIVKFIYIMSILFFLFFVVVNIDAAAECFTHYDCPLNYCPSTFIARCVKSQCICSKKKKINFL	AAECFTHYDCPLNYCPSTFIARCVKSQCICSKKKKINFL	39	B	8,537	4,25	1,19	new
NCR357	MALVSKFVSAIIIFFFIIPLALNIEATRFKCTQDADCLCLPCWKSFKAVCIRKRCVRVKVMID	TRFKCTQDADCLCLPCWKSFKAVCIRKRCVRVKVMID	37	B	9,257	6	1,88	new
NCR358	MTKTLMIVYIMVSFLFLFLIARNNGATPAAIDCITDADCPNRTQIFRYKCVNKKCKGTRVTSITLL	ATPAAIDCITDADCPNRTQIFRYKCVNKKCKGTRVTSITLL	41	A	9,121	4	1,87	new
NCR359	MTQILMLIYAFIIFSSPFLVVTSETRIPCIHDNDCPVAILPMVVQCIDNFCKFWNAYEPKEES	ETRIPCIHDNDCPVAILPMVVQCIDNFCKFWNAYEPKEES	40	A	4,265	-3,75	1,48	new
NCR360	MTTILKVICIVSILFFLFFVVAKADEGGRRCVIDSDCENFCQVHETVKCIDGFCVCIFKPITETP	DEGGRRCVIDSDCENFCQVHETVKCIDGFCVCIFKPITETP	41	B	4,335	-3,75	1,84	new
NCR361	MDQILKFVHAMIIFLTLFLVLNSANSLNCTSVLDCITNHCISPEMPICVLKQCLCV	LNCTSVLDCITNHCISPEMPICVLKQCLCV	30	B	5,244	-0,75	0	new
NCR362	MAKILKFVYVMILFFFIFLVAKEVDVIKCEDDADCPKIPNIFPVIYMCISKKCILIHER	KEVDVIKCEDDADCPKIPNIFPVIYMCISKKCILIHER	38	A	5,541	-0,75	1,29	new
NCR363	MVKTVVFLYGIVLFLILFLVGIEGEGKPFFIAASTNCEDDANCPQIFGLYPFIYKCIDNSCELTKVQPYIE	EGKPFFIAASTNCEDDANCPQIFGLYPFIYKCIDNSCELTKVQPYIE	47	A	4,008	-4	1,07	new
NCR364	MVELLKSFYILILYISFFLVASHVVVKCEVDVDCPKYFECIDNFCHIHI	HVVVKCEVDVDCPKYFECIDNFCHIH	26	A	4,236	-3,5	1,37	new
NCR365	MVKTLKVFYTITFFYFLFLVAKRIEGEAILMTGYIKCKVDDDCPQIFVMSVYKCIDNLCKLIRLPF	EAILMTGYIKCKVDDDCPQIFVMSVYKCIDNLCKLIRLPF	40	A	6,199	0	0,55	new
NCR366	MAEIPMFLYILILSHYLFLMVAHNGAHIKCERDEDCPKSWVSYILIKCIDDFCRGIVAIH	GAHIKCERDEDCPKSWVSYILIKCIDDFCRGIVAIH	36	A	6,053	-0,5	1,46	new
NCR367	MAHVLLYVYALAIFLFLFLVETSKDVKTDYPCNTARDCPVVGVLLLWVAKCIRGRCRYKRNE	SKDVKTDYPCNTARDCPVVGVLLLWVAKCIRGRCRYKRNE	40	A	9,498	5	2,47	new
NCR368	MAHLLMFVFALIIFLFLFLVETNTGDPCNTFVDCPDDEDHYATCIDGFC	GDPCNTFVDCPDDEDHYATCIDGFC	25	A	3,216	-6,75	2,07	new
NCR369	MANTLIFDYIMILIISLSLFSKEACVGVIKFEKEEDCPILNYEPLIFQCIKNICEAVKKNPTASLPI	CVGVIKFEKEEDCPILNYEPLIFQCIKNICEAVKKNPTASLPI	43	A	4,963	-1	0,69	new
NCR370	MAKIHMFIYAMIIFLSLSLVAAEHFPLEHECRIDQDCTRVVEYPLVMRCIGYRCVVINTNDVAPKPKGMHKFYEGNK	EHFPLEHECRIDQDCTRVVEYPLVMRCIGYRCVVINTNDVAPKPKGMHKFYEGNK	55	A	7,092	0,75	2,14	new
NCR371	MAKTLKFVYIMILFISLSHFSKEAHGFKVGACEDDGCTVSKGGQRRSEVLCKVC	FKVGACEDDGCTVSKGGQRRSEVLCKVC	28	A	7,806	1	2,06	new
NCR372	MTKILKFVYVIILFLFLFLISVEVESLLPCETDEDCPYEIILPTKPRILLIYVCIHKECELLPAIYPKTIVLV	LLPCETDEDCPYEIILPTKPRILLIYVCIHKECELLPAIYPKTIVLV	47	A	4,601	-2,75	0,06	new
NCR373	MAKVLKFIYTMILFLSIFLLSKEVRAMIKCETDKDCPDISNMEVMIFKCINNLCEVVKVRT	MIKCETDKDCPDISNMEVMIFKCINNLCEVVKVRT	35	A	4,838	-1	1,6	new
NCR374	MAKILKFIYIIILFLSIFLFSTEAIKVLACETDKDCPNIRVLPLMLQIVYKCINKACRVFLEIRQKS	IKVLACETDKDCPNIRVLPLMLQIVYKCINKACRVFLEIRQKS	43	A	9,103	4	1,27	new
NCR375	MALVLMFVYALVIYLLLFLVETSKVDNVEIGDPCNTVVDCPDVVDHIAKCIDGFCQYWLVE	SKVDNVEIGDPCNTVVDCPDVVDHIAKCIDGFCQYWLVE	39	A	3,768	-5,75	1,14	new
NCR376	MVQILMFVYALISFLSLFLFVTNGEQVPCVTDDDCPWKPLPLYMICFENYCRHKLH	EQVPCVTDDDCPWKPLPLYMICFENYCRHKLH	32	A	5,28	-1,5	1,55	new
NCR377	MAKTLKYVYGIILFLSLFLVAKVEVTCNIDADCPQISDFIPIFYKCVNNICEILKPKTFFV	TCNIDADCPQISDFIPIFYKCVNNICEILKPKTFFV	36	A	4,495	-1	0,62	new
NCR378	MAKILKFVYVMILFFFIFLVAKEVDAIKCEIQADCPKIPNLFPVIYKCIDKKCILIV	IKCEIQADCPKIPNLFPVIYKCIDKKCILIV	31	A	8,259	2	0,06	new
NCR379	MTQMIMFYYALIVFSSLFFVVTSRTRVPCTSDHDCPKSTYPTLVKCVYNFCEIWNTQ	RTRVPCTSDHDCPKSTYPTLVKCVYNFCEIWNTQ	34	A	7,81	1,25	2,24	new
NCR380	MAHLLMFVFALIIFLFLFLVETSKNTGDPCNTFVDCPDDEDHYATCIDGFC	SKNTGDPCNTFVDCPDDEDHYATCIDGFC	29	A	3,557	-5,75	2,41	new
NCR381	MLVFLILFYILFSFSASFAKLHYKCEADADCPNVVTKLISIKCIDRFCHIIYKE	KLHYKCEADADCPNVVTKLISIKCIDRFCHIIYKE	35	A	7,816	1,5	1,44	new
NCR382	MALVLMFVYALVIYLLLFLVETSKEIGDPCNTVVDCPDVVDHIAKCIDGFCQYWLVE	SKEIGDPCNTVVDCPDVVDHIAKCIDGFCQYWLVE	35	A	3,882	-4,75	1,06	new
NCR383	MGKTLMFVYVVVLFLFLFFVARNDARRFIPCKTRADCPDSSEFQKYMCIESLCKLIRLK	RRFIPCKTRADCPDSSEFQKYMCIESLCKLIRLK	34	A	9,121	4	2,54	new
NCR384	MDKILMFVYVIVLFLLLFLVEKNVDAINCETDADCPQVPILHPMVMVYRCMNNNCVFDRGERKPLIV	INCETDADCPQVPILHPMVMVYRCMNNNCVFDRGERKPLIV	41	A	5,449	-0,75	1,63	new
NCR385	MAKILKLVYTIILFLSLFLLSEEDITGHPCKTDEDCPFSMIGPNMLRIIFKCVKNVCTKFQEVPQTP	HPCKTDEDCPFSMIGPNMLRIIFKCVKNVCTKFQEVPQTP	40	A	7,816	1,25	1,42	new
NCR386	MDKILMFVYVIVLFLLLFLVEKNVDVTLWYSLFFNTAINCETDADCPQVPILHPMVMVYRCMNNNCVFDRGERKPLIV	TLWYSLFFNTAINCETDADCPQVPILHPMVMVYRCMNNNCVFDRGERKPLIV	52	A	5,449	-0,75	1,19	new
NCR387	MTKILKFVYAIILFLFLVPKNIGAAVAIGCVTDNDCPSRTASRSLASLLLPALKDSGTIFRCACFAHVLSNSSLD	AAVAIGCVTDNDCPSRTASRSLASLLLPALKDSGTIFRCACFAHVLSNSSLD	52	A	6,838	0,25	1,04	new
NCR388	MAKIHMFIYAMIIFLSLSLVAAVLPLERECNIDEDCTKVVEYPLVMRCIGYKCVVLLTNNHGSKYL	VLPLERECNIDEDCTKVVEYPLVMRCIGYKCVVLLTNNHGSKYL	44	A	5,553	-0,75	1,17	new
NCR389	MPKTLKFVYAIILLLSLVLLSMGNLPLMPCETDDDCPMEMSIPSIPNKLLFFMCWEKECVYRKV	NLPLMPCETDDDCPMEMSIPSIPNKLLFFMCWEKECVYRKV	41	A	4,27	-3	1,15	new
NCR390	MAQTFMFVYALNIFFSLILVEASDHDCPHFKIYFRRCIDSFCHYFDMHCKKNH	SDHDCPHFKIYFRRCIDSFCHYFDMHCKKNH	31	A	7,841	2,25	2,87	new
NCR391	MAKILKSVYIVILFLFLFLVVKNIDVSTFNNTILLCFIIAELIDCKTDTDCPPNISFRNDSILRKNKYKVHKSTLMSCRKK	FNNTILLCFIIAELIDCKTDTDCPPNISFRNDSILRKNKYKVHKSTLMSCRKK	53	A	9,48	5,25	2,09	new
NCR392	MAKFLKFVYVMILFFFIFLVAKEVDAIKCDVQADCPKIPNLFPAIYKCINKKCRLIG	IKCDVQADCPKIPNLFPAIYKCINKKCRLIG	31	A	9,103	4	0,9	new
NCR393	MAKIYMIIYAMIIFLSLSLVVAEHFHKTLEHECKIDQDCTRVVEYPLVMRCIGYRCVVINTNNVAPKPKGMHKFHQGKNYLI	EHFHKTLEHECKIDQDCTRVVEYPLVMRCIGYRCVVINTNNVAPKPKGMHKFHQGKNYLI	60	A	8,629	4,25	1,87	new
NCR394	MAKTLKFVYIMILFISLSLFSKEAHVYFIFTTWVIQCEKDEDCPILNYEPLIFKCIKNICEAIKKNPTTSLPM	YFIFTTWVIQCEKDEDCPILNYEPLIFKCIKNICEAIKKNPTTSLPM	47	A	4,904	-1	0,8	new
NCR395	MTKTLKFLSAIILFFSLILLSKETEEIRIKCVTDADCPAIRHLYPLVYKCIKNLCEAIKVDPSLEE	IRIKCVTDADCPAIRHLYPLVYKCIKNLCEAIKVDPSLEE	40	A	6,847	0,25	1,23	new
NCR396	MTHVLMFVYAPVIFLFLFLVDTSKGVLVITPFFNFLKMDHVPFLNTFYVFFDDYPCKTVRDCPGVKDHFATCMDGFCEYGWLNN	VLVITPFFNFLKMDHVPFLNTFYVFFDDYPCKTVRDCPGVKDHFATCMDGFCEYGWLNN	59	A	4,703	-2,5	0,76	new
NCR397	MTKNHMFAYAFIIFLSLFLVLTNGGKIFFHQIKIYIIQNIISNFSNISFFLFDNAAITCVTDDDCPKALLPDYYKCIYKICVLIR	GKIFFHQIKIYIIQNIISNFSNISFFLFDNAAITCVTDDDCPKALLPDYYKCIYKICVLIR	61	A	7,801	1,25	0,46	new
NCR398	MTETFKFIYVIILFLTLFLVAKTVDEFFYCEKDFACPPILFLKHMCMNNRCVYDHMENK	VDEFFYCEKDFACPPILFLKHMCMNNRCVYDHMENK	36	A	5,349	-1,5	1,63	new
NCR399	MTQMIMFYYALIVFSSLFFVVTSRSIITSSFNNIYFFLFDNAARVPCTSDHDCPKSTYPTLVKCVYNFCEIWNTQ	RSIITSSFNNIYFFLFDNAARVPCTSDHDCPKSTYPTLVKCVYNFCEIWNTQ	52	A	6,838	0,25	1,53	new
NCR400	MAKIYMIIYAMIIFLSLSLVVAEHFHKSSFSSLEHECKIDQDCTRVVEYPLVMRCIGYRCVVINTNNVAPKPKGMHKFHQGKNYLI	EHFHKSSFSSLEHECKIDQDCTRVVEYPLVMRCIGYRCVVINTNNVAPKPKGMHKFHQGKNYLI	64	A	8,629	4,25	1,88	new
NCR401	MGKTLMFVYVVVLFLFLFFVARNDGGSPRRFIPCKTRADCPDSSEFQKYMCIESLCKLIRLK	GSPRRFIPCKTRADCPDSSEFQKYMCIESLCKLIRLK	37	A	9,121	4	2,4	new
NCR402	MTKFVKFVYVMIFILSLFLAATNVESWRGERRCLKDSDCIDKCRKPTIIKCVDHYCKCIPVFQPLSKSTQFH	WRGERRCLKDSDCIDKCRKPTIIKCVDHYCKCIPVFQPLSKSTQFH	46	B	8,839	5,5	2,52	new
NCR403	MAKIVKFVYLMIFILSLFLVTWNGERRCLKDSDCINKCRKPTIIKCVDRYCKCVPVFQPQS	RCLKDSDCINKCRKPTIIKCVDRYCKCVPVFQPQS	35	B	8,846	5	2,38	new
NCR404	MIEIIKFIFVRVIFLSLFLFVITIDAHILFKQYWNDNWSKYCLIHSDCPYDMCKPPFKEYCIDKRCKCLVLGN	HILFKQYWNDNWSKYCLIHSDCPYDMCKPPFKEYCIDKRCKCLVLGN	47	B	7,979	2,5	1,53	new
NCR405	MVQISKSLYALIIFLSLFLVITHSTRKQCKEDADCPENMCPHPLKVECINMINIFFTCECVYQINN	TRKQCKEDADCPENMCPHPLKVECINMINIFFTCECVYQINN	42	B	4,869	-1,75	1,84	new
NCR406	MAQILKFVYFMIIFLFIFVVVIDVILCQSNRECHREMTHCMRPKIAKCVGGTCQCW	QSNRECHREMTHCMRPKIAKCVGGTCQCW	29	B	8,44	3,5	2,72	new
NCR407	MAKIHMFIYAMIIFLSLSLVAAVLPLERECNIDEDCTKVVEYPLVMRCIGYKCVVLLTNNHDTIINSNQLRDIAFIAPIQRRQRLRGTPLVRCYGGDASVKKVKLRSLRKQYENLNMKNNEKVSNTSPSDSITNEMKACGETLSKKQSWRRY	VLPLERECNIDEDCTKVVEYPLVMRCIGYKCVVLLTNNHDTIINSNQLRDIAFIAPIQRRQRLRGTPLVRCYGGDASVKKVKLRSLRKQYENLNMKNNEKVSNTSPSDSITNEMKACGETLSKKQSWRRY	130	B	9,65	9,25	2,54	new
NCR408	MDQILKFVHAMIIFLTLFLVFNNANSLNCTSVLDCVTNHCISPTMPICVLKQCLCV	LNCTSVLDCVTNHCISPTMPICVLKQCLCV	30	B	6,735	0,25	-0,11	new
NCR409	MTPIQYFCFALIIFLSLLFNNINLFINIAATHPCITSKDCPGKLCKPPLFAICTNRFCECV	THPCITSKDCPGKLCKPPLFAICTNRFCECV	31	B	7,988	2,25	0,94	new
NCR410	MTKILKLVYAMILLIFLFHFITDAAATDCSSALNCTHTPCMSPTLPICLQDNCVCV	TDCSSALNCTHTPCMSPTLPICLQDNCVCV	30	B	3,906	-1,75	0,72	new
NCR411	MTKILKLVYAMILLIFLFHFITDAAATDCSSALNCTHTPCMSPTLPMCLQDNCVCV	TDCSSALNCTHTPCMSPTLPMCLQDNCVCV	30	B	3,906	-1,75	0,81	new
NCR412	MAQILKFVYFMIIFLFIFVVVIDGVILCQSNRECHREMTHCMRPKIAKCVGGTCQCW	VILCQSNRECHREMTHCMRPKIAKCVGGTCQCW	33	B	8,283	3,5	1,93	new
NCR413	MARIQNYVCTLIPFLVLFIVKTIESRIPCHNDGGCKKYLGCPRPLVPKCYNFYCKCKKV	RIPCHNDGGCKKYLGCPRPLVPKCYNFYCKCKKV	34	B	9,423	7,25	1,58	new
NCR414	MGKIPRCGFSFIIFCFLFLVVIIGVNARLQTFSPFPCQTDVDCLKRACHRPLKRKCIYSNCECVDVLKIFIK	RLQTFSPFPCQTDVDCLKRACHRPLKRKCIYSNCECVDVLKIFIK	45	B	8,846	5,25	1,99	new
NCR415	MFILSLLLFVISADVVKCIYDSDCPVDFCPAFLNISCVGMRCKCTS	IYDSDCPVDFCPAFLNISCVGMRCKCTS	28	B	4,198	-1	0,92	new
NCR416	MNVMVKFFNFVVIFLSLFLLVTNVEAVKNKCRNDLDCPKIMCRRPTIVKCVPGNYCKCVTSF	VKNKCRNDLDCPKIMCRRPTIVKCVPGNYCKCVTSF	36	B	9,205	6	2,04	new
NCR417	MILFIFVFLIVTGVSGKAFLNSLESFCLSYTKYFLLKVILFSKFYFTESMTPCKVDSDCPLDLCQRPDVAKCLFYTCFCQNENMI	KAFLNSLESFCLSYTKYFLLKVILFSKFYFTESMTPCKVDSDCPLDLCQRPDVAKCLFYTCFCQNENMI	69	B	6,206	0	0,84	new
NCR418	MGEIVKLHSLFYCFYFISAEAIECTKESGCPKRYCPAPLLANCVRSKCKCII	IECTKESGCPKRYCPAPLLANCVRSKCKCII	31	B	8,546	4	1,32	new
NCR419	MLTVITLWYSLFFNTAINCETDADCPQVPILHPMVMVYRCMNNNCVFDRGERKPLILDSNVLTDVMTCCGGLANTGFIECQTGCYDIHPCQQILRNITVGVLLELSIYFQSGYQGNTRPGIRPTV	ETDADCPQVPILHPMVMVYRCMNNNCVFDRGERKPLILDSNVLTDVMTCCGGLANTGFIECQTGCYDIHPCQQILRNITVGVLLELSIYFQSGYQGNTRPGIRPTV	106	B	4,977	-2,5	1,26	new
NCR420	MIKVVKFVYTMIVFLFLVLAATNVEGWNPCEQDSDCPKDMCRRPKKALCVKNSVCICIMPAFHVSM	WNPCEQDSDCPKDMCRRPKKALCVKNSVCICIMPAFHVSM	40	B	7,988	2,25	1,7	new
NCR421	MSNIFIFSFFITAAERRTCFTPADCPTSDCEPPTRPFCAFKYCLCG	RTCFTPADCPTSDCEPPTRPFCAFKYCLCG	30	B	6,036	0	1,57	new
NCR422	MAKLINFIILFHILITFSFSFFIIAWGNECVTVADCRKNMCNRGKKPKCYYGFCVCF	NECVTVADCRKNMCNRGKKPKCYYGFCVCF	30	B	8,539	4	1,95	new
NCR423	MAKISMFVYGVMIFLSIFISITNCYILCETKEECPTFMCIPPRVPKCDVFCYCAILIKD	YILCETKEECPTFMCIPPRVPKCDVFCYCAILIKD	35	B	4,779	-1	0,55	new
NCR424	MLKIIKFVNVRIIFLSLFLFAMNVEGQFHYNWVKPCSLHTDCPDDMCKPSFGPLCIEWMCKCRFNKIEN	QFHYNWVKPCSLHTDCPDDMCKPSFGPLCIEWMCKCRFNKIEN	43	B	6,906	0,5	1,64	new
NCR425	MAHILKFSYILIIFLSLLVIVTSRTFIPCVSYLDCPKDMCLPPRRRRCIYHYCECV	RTFIPCVSYLDCPKDMCLPPRRRRCIYHYCECV	33	B	8,27	3,25	2,26	new
NCR426	MAQILKFFYILIIFLSLLIIVTSTFIPCVSYKDCPEGMCFPPRGRRCVLNYCECA	TFIPCVSYKDCPEGMCFPPRGRRCVLNYCECA	32	B	7,589	1	1,49	new
NCR427	MAQILKFFYILIIFLSLLIIVTSTFIPCVTYKDCPKDMCLPPRGRRCELNYCECV	TFIPCVTYKDCPKDMCLPPRGRRCELNYCECV	32	B	7,589	1	1,94	new
NCR428	MAQILKFFYILIIFLSLLIIVTSTFIPCVTYKDCPKNMCFPPRGRRCELNYCECAYNVEIYYDVSF	TFIPCVTYKDCPKNMCFPPRGRRCELNYCECAYNVEIYYDVSF	43	B	6,199	0	1,72	new
NCR429	MVKFLIFVYAIILCFCLFIVATKVGGEIIQCETDSDCLEAWIKYYVHKCIDYKCKWIIKSP	EIIQCETDSDCLEAWIKYYVHKCIDYKCKWIIKSP	35	A	5,518	-0,75	1,26	new
NCR430	MAHIFKFVNVIIIFLFIFVVVTDGVIKCQSNRECRKAMPDCRRPKYPRCVSRICDCM	VIKCQSNRECRKAMPDCRRPKYPRCVSRICDCM	33	B	9,244	6	3,55	new
NCR431	MAHILKFVNVIIIFLLIFVVVIDGIVVTVDIKEIFKCASNKECSKQMPDCKRPKMARCVSRRCKCW	VTVDIKEIFKCASNKECSKQMPDCKRPKMARCVSRRCKCW	40	B	9,601	7	2,78	new
NCR432	MILITLSSLILTAVFYRCSTDSGCLPYLCEEPKIVKCVSSWCRCVAAAEEFISS	DSGCLPYLCEEPKIVKCVSSWCRCVAAAEEFISS	34	B	4,42	-2	0,85	new
NCR433	MAKIIKFVYVTIIIFFLFFASNNVASLSSLILTAVFYRCSNDAGCPPYLCQEPKTVKCVRKWCRCVAAAEEFISS	LSSLILTAVFYRCSNDAGCPPYLCQEPKTVKCVRKWCRCVAAAEEFISS	49	B	7,98	2	1,09	new
NCR434	MSEIIKFVYVIIIFLCLIPVGMNDDELKSCTQDSDCPKSMCLFPLKPKCYMFVNPWGTCSCGW	NDDELKSCTQDSDCPKSMCLFPLKPKCYMFVNPWGTCSCGW	41	B	4,598	-1	1,41	new
NCR435	MSKVVKFLYVIIVFLSLILVAVNVEDIDCSKKFDCPNDMCLYPLRAKCYFSGKLGGFLRGKCGCA	EDIDCSKKFDCPNDMCLYPLRAKCYFSGKLGGFLRGKCGCA	41	B	7,979	2	1,49	new
NCR436	MAKTPKFYCTMVLFISILLLLKEVCAYRKCETVQDCPDFSHMPDIICNCIKKKCTCFGGNEYKGVHKLHERGK	YRKCETVQDCPDFSHMPDIICNCIKKKCTCFGGNEYKGVHKLHERGK	47	B	8,268	3,75	2,32	new
NCR437	MRNPLRPTMGDYCRSTGKKERKEIMKFINIMIIFIFLFFMVVNVNADVVKCIYDSDCPLDFCPVFLDISCVRKRCKCTSE	DVVKCIYDSDCPLDFCPVFLDISCVRKRCKCTSE	34	B	4,679	-1	1,77	new
NCR438	MGEIVKFIYIMIILFFLFSVVVNIDAECVSFHSCQVNYCPPSLLSRCVNGWCKCLKRKMLRRSIPYVR	ECVSFHSCQVNYCPPSLLSRCVNGWCKCLKRKMLRRSIPYVR	42	B	9,573	7,25	1,94	new
NCR439	MAHIFKFVNVIIIFLFIFVVVTDGNVATDNIAIDGVIKCQSNRECRKAMPDCRRPKYPRCVSRICDCM	NVATDNIAIDGVIKCQSNRECRKAMPDCRRPKYPRCVSRICDCM	44	B	8,55	4	3	new
NCR440	MGQIVKFVCVMFIFLFKLVVAMNADAAPKCFENSDCPKDYCPLPSKPWCSVRSRCIKPRCSEGRCTCVLKKK	MNADAAPKCFENSDCPKDYCPLPSKPWCSVRSRCIKPRCSEGRCTCVLKKK	51	B	8,7	6	2,43	new
NCR441	MTAILKFICTIVLFLSLALIAAEDDEGEYTCGNILDCPSYMCWIPYVLRCIDNTCECEFSKNYRSK	EDDEGEYTCGNILDCPSYMCWIPYVLRCIDNTCECEFSKNYRSK	44	B	4,028	-5	2,26	new
NCR442	MFVHVITFILYLFLVNLNVNAGRRKCFSDDDCPTKDCGTPLLPVCFLRICICI	GRRKCFSDDDCPTKDCGTPLLPVCFLRICICI	32	B	7,592	1	1,56	new
NCR443	MAKIATICYVMIIFLSVFFVATNVNATNPKCVTAADCPKYFCGPTESRMCVFGFCLCGW	TNPKCVTAADCPKYFCGPTESRMCVFGFCLCGW	33	B	7,59	1	0,56	new
NCR444	MDQIFKFVYAIIFLSLFLVADNAQWQCKSYIDCPLNMCSPTLFLKCINSICQCVDARWFG	AQWQCKSYIDCPLNMCSPTLFLKCINSICQCVDARWFG	38	B	7,59	1	0,72	new
NCR445	MFFIFFSVIAAIISCLEDSDCPQKFCPPPTVSRCIYDECSCVIKTIKYHDRYVFSYMNSLLRVMKG	LEDSDCPQKFCPPPTVSRCIYDECSCVIKTIKYHDRYVFSYMNSLLRVMKG	51	B	7,687	1,25	1,79	new
NCR446	MHNLTFILNNTSLLLFIIKDYVFCTSDEDCQTYICTTDESQVPKCIWYWCSCVDVTNV	TSDEDCQTYICTTDESQVPKCIWYWCSCVDVTNV	34	B	3,351	-5	1,7	new
NCR447	MSKHLIFICVIILFLSLFLLSYGHVSEFLNSCTSDSECPSYPCLAGGTGRCFMFECTCLYSISNKQQPLP	HVSEFLNSCTSDSECPSYPCLAGGTGRCFMFECTCLYSISNKQQPLP	47	B	4,684	-1,75	1,23	new
NCR448	MSKSPMFISVTILFLSLFLITYVEYFGPCITDSDCPSYLCAVDGIGRCFSYGCACVYNP	FGPCITDSDCPSYLCAVDGIGRCFSYGCACVYNP	34	B	3,621	-2	0,5	new
NCR449	MISSHFSYIIVFFFFFFIIAEIRCSKNDDCPKVSCLYPLKPICQFTKCRCVKSARGPFSMPT	SKNDDCPKVSCLYPLKPICQFTKCRCVKSARGPFSMPT	38	B	9,16	5	1,73	new
NCR450	MAKIFKFVYLMILFSMFLLDAMNTHEPEKCEIDLDCPINMCNSPNTVKCIDRKCICIRVRMMQKTRHIS	MNTHEPEKCEIDLDCPINMCNSPNTVKCIDRKCICIRVRMMQKTRHIS	48	B	7,991	2,5	2,59	new
NCR451	MAKIIKFIYLIIIILSLSFAATNVESLHSNRHCFRDSDCIKDNCRRPTISKCLNRLCKCVAVFQRLSSMVFL	LHSNRHCFRDSDCIKDNCRRPTISKCLNRLCKCVAVFQRLSSMVFL	46	B	9,31	6,5	2,59	new
NCR452	MAEILKFVYVMIIFQFIFVTVTEGVRLIICSEDKECYQRVECNAPQIPKCISDLCDCA	VRLIICSEDKECYQRVECNAPQIPKCISDLCDCA	34	B	4,424	-2	1,86	new
NCR453	MAKIVKFVHVTIIIFSLFFVATNVESFYQRCSSDSDCRLNKCERPRISKCVRNWCRCLHPIEFISS	FYQRCSSDSDCRLNKCERPRISKCVRNWCRCLHPIEFISS	40	B	8,554	4,25	3,27	new
NCR454	MTKILKFMYVIIPFLFLFFIISEVSVLGEFCCFHADCPSSNCDLPKVGTCMRRQCLCL	EFCCFHADCPSSNCDLPKVGTCMRRQCLCL	30	B	6,708	0,25	1,56	new
NCR455	MAKIVKFVYVIINILSLFLAATNIESWYPSRRCFRDYECHKNRCREPKIAKCVGGWCNCVKDKNFIPS	WYPSRRCFRDYECHKNRCREPKIAKCVGGWCNCVKDKNFIPS	42	B	9,163	6,25	2,97	new
NCR456	MAKIIKFVYVTIIISFLCFASINVVESVFYRCSTDSGCLPYLCEEPKIVKCVSSWCRCVAAAEEFISS	VFYRCSTDSGCLPYLCEEPKIVKCVSSWCRCVAAAEEFISS	41	B	4,854	-1	1,02	new
NCR457	MAKTLSFIYAMILIFFLFLTAKDVNGNSFICKKDADCPADFCMFSFVSKCIYHKCKCDRVMPYIV	NSFICKKDADCPADFCMFSFVSKCIYHKCKCDRVMPYIV	39	B	7,98	2,25	1,14	new
NCR458	MSEVVKKITYILNIFFFITALIDCTEDSDCPKYMCPSYLRPKCYLLKIMYVTDGGKCACA	TEDSDCPKYMCPSYLRPKCYLLKIMYVTDGGKCACA	36	B	7,676	1	1,17	new
NCR459	MAWNIKFVYLLIHFISLFLVLSHVRASETLPRPCKRNLDCATYFCLFPWVPKCHSYKCDCFHKILK	SETLPRPCKRNLDCATYFCLFPWVPKCHSYKCDCFHKILK	40	B	8,537	4,5	1,51	new
NCR460	MVETLKFVYLMILFVYIFLIIINVTIMRAVCEQDSDCPRNYCRNSHVTKCIYFQCYCRH	VCEQDSDCPRNYCRNSHVTKCIYFQCYCRH	30	B	7,612	1,5	3,14	new
NCR461	MFIFIPFFVIAVGEKCLTNTDCECDPPLIAFCIFKKCMCQPKLFDNIRLPNP	EKCLTNTDCECDPPLIAFCIFKKCMCQPKLFDNIRLPNP	39	B	6,161	0	1,34	new
NCR462	MSQIVKFIYPLIVVLSLYFVVTNAIKVYPFPCKYNWDCYNKACHVPLRPRCISSNCECMEVE	IKVYPFPCKYNWDCYNKACHVPLRPRCISSNCECMEVE	38	B	7,6	1,25	1,66	new
NCR463	MTRTLKLFYVLIIFVSLFFVVTNCGYTLCKKRYDCPRDMCIPRITPKCMNGICWCKGRIKDEYSIKRMTATKRIKSYND	GYTLCKKRYDCPRDMCIPRITPKCMNGICWCKGRIKDEYSIKRMTATKRIKSYND	55	B	9,773	9	2,73	new
NCR464	MNIILKFVCVLILFISLLVVNGAIVSRKCKTHADCKQYCDSPAIPQCIWMKCYCV	AIVSRKCKTHADCKQYCDSPAIPQCIWMKCYCV	33	B	8,27	3,25	1,19	new
NCR465	MAQLLMFIYVLIIFLSLFLVEADTTIPCTVDTTDIDCPKKLNCISRCVAGFCDYICTSI	DTTIPCTVDTTDIDCPKKLNCISRCVAGFCDYICTSI	37	B	4,07	-2	1,28	new
NCR466	MVASVKFVYIMIIFLYLFIVSMSYKTILQCVVSDDCPKELCLSGMVVKCKLRRCYCLSVWNSESFVTAYEVRTRTRTWTRNTTRIQT	TILQCVVSDDCPKELCLSGMVVKCKLRRCYCLSVWNSESFVTAYEVRTRTRTWTRNTTRIQT	62	B	8,841	5	2,26	new
NCR467	MVESIKFVYIVIIFISLFVFSINIRTNLICKVTKDCPMDLCGPGMMMKCKVKRCTCLTVWKPLNFVTT	NLICKVTKDCPMDLCGPGMMMKCKVKRCTCLTVWKPLNFVTT	42	B	8,857	5	0,63	new
NCR468	MVESIKFVYIVIIFISLFVFSINIRTNLICKVIQDCPMDLCGPGMMMKCKHERCACLTVWKPLNFVK	NLICKVIQDCPMDLCGPGMMMKCKHERCACLTVWKPLNFVK	41	B	8,277	3,25	0,61	new
NCR469	MVKFVKFVYVKIIIFSLFFAGTNIECSSFYPAMHCSSDSDCPPHRCRNSLIPKCVRKWCKCVPEDDFIFS	SSFYPAMHCSSDSDCPPHRCRNSLIPKCVRKWCKCVPEDDFIFS	44	B	7,614	1,5	2,2	new
NCR470	MGEIVKFIYIMIILFFLFSVVVNIDAAAECVSFHSCQVNYCPPSLLSRCVNGWCKCLKRKMLRRSIPYVR	AAECVSFHSCQVNYCPPSLLSRCVNGWCKCLKRKMLRRSIPYVR	44	B	9,573	7,25	1,77	new
NCR471	MSKSLIFICAIILFLSLFLLSYGHSECPSYPCLAGGIGRCFMFECTCLYSISNKQQPLS	ECPSYPCLAGGIGRCFMFECTCLYSISNKQQPLS	34	B	6,102	0	0,71	new
NCR472	MSKHLIFICVIILFLSLFLLSYGQFLNSCTSDSECPSYPCLAGGTGRCFMFECTCLYSISNKQQPLP	QFLNSCTSDSECPSYPCLAGGTGRCFMFECTCLYSISNKQQPLP	44	B	4,497	-1	1,2	new
NCR473	MTAIMKFICTIVLFLSLALIAAGEYTCGNILDCPSYMCWIPYVFRYIDNTCECEFSKNYRSK	EYTCGNILDCPSYMCWIPYVFRYIDNTCECEFSKNYRSK	39	B	4,779	-1	1,87	new
NCR474	MAYNTSQLNNLLFLFDIVDFASPCETDKDCFNKVCYRPLKRKCISSRCECVRRTLQEDL	DKDCFNKVCYRPLKRKCISSRCECVRRTLQEDL	33	B	8,771	4	3,67	new
NCR475	MTKTLMIVYIMVSFLFLFLIARNNGATPAAIDCITDADCPNRTQIFRLDVCVVHCESFIVALMARMGAKLFLVWCLILRRYMYVAKNAKTQFEKVTLERAEVESHIMGIVKPSTIDFDNHDENKGIVYDPRLLERVFKKSSFIVKRIPFKCRRAFS	ATPAAIDCITDADCPNRTQIFRLDVCVVHCESFIVALMARMGAKLFLVWCLILRRYMYVAKNAKTQFEKVTLERAEVESHIMGIVKPSTIDFDNHDENKGIVYDPRLLERVFKKSSFIVKRIPFKCRRAFS	131	B	9,072	6,75	1,59	new
NCR476	MILFSFPIFVLANAFFTSCETDVDCVNHKCTLPETSMCLINLCLCAFNMTSNSRQIF	CETDVDCVNHKCTLPETSMCLINLCLCAFNMTSNSRQIF	39	B	4,587	-1,75	1,3	new
NCR477	MTKIFKFVYAIFLLLVLFAIATEVRGAFLDSCNSNSDCSKNDWCHLPMNATCYWGHCFCMW	AFLDSCNSNSDCSKNDWCHLPMNATCYWGHCFCMW	35	B	5,047	-1,5	1,26	new
NCR478	MVITFFLFYFVNTAGGIKCVTDADCPNTLCARGLTPKCYIFRCICV	IKCVTDADCPNTLCARGLTPKCYIFRCICV	30	B	7,982	2	0,83	new
NCR479	MVNFIKIVYAMIIFFFLFLVLTPGFSKVFDGVINIKSKVFLKGCIFDDDCKFDVCIPPNVLECYKNKCKCTWS	KVFDGVINIKSKVFLKGCIFDDDCKFDVCIPPNVLECYKNKCKCTWS	47	B	7,979	2	1,07	new
NCR480	MANIVKFVYLIIVFLSIFVVVTDGVTKCRSNKDCRKQMSTCLQPRVPRCIQDACECW	VTKCRSNKDCRKQMSTCLQPRVPRCIQDACECW	33	B	8,559	4	3,14	new
NCR481	MVQISKSLYALIIFLSLFLVITHSTRKQCKEDADCPENMCPHPLKVECINMINIFFTCHVDIVSQVASRASNQELGQTNLLISQPSKQRNFSLNQGLGVCPTSSHGLEVYLKYFGQGLKTQRSSVHTQTVKNPKKVNCQSKQWMVVILVEFGHHDQ	TRKQCKEDADCPENMCPHPLKVECINMINIFFTCHVDIVSQVASRASNQELGQTNLLISQPSKQRNFSLNQGLGVCPTSSHGLEVYLKYFGQGLKTQRSSVHTQTVKNPKKVNCQSKQWMVVILVEFGHHDQ	132	B	8,385	5,5	1,77	new
NCR482	MVKIVQFVIVVIIFLSFFLVLTKVEGLGKYCFWDSDCPEDMCRHPSKAKCIYHFYCKCITLKFIEPT	LGKYCFWDSDCPEDMCRHPSKAKCIYHFYCKCITLKFIEPT	41	B	5,133	-1,75	0,94	new
NCR483	MAEILKLILFSNIFSLLLALKICYTSLDCPKDLCTFPEVPKCKWFVCSCIDDDY	SLDCPKDLCTFPEVPKCKWFVCSCIDDDY	29	B	3,963	-3	1,34	new
NCR484	MAEILKFVNVIFLIFSLFLVVSDALKICYTSLDCPKDLCTFPEVPKCKWFVCSCIDDDY	LKICYTSLDCPKDLCTFPEVPKCKWFVCSCIDDDY	35	B	4,271	-2	1,03	new
NCR485	MLMAIHLLIYFCFFFIITAQNRCKKDADCPADFCMFSFVSKCIYHKCKCDRVMPYIV	QNRCKKDADCPADFCMFSFVSKCIYHKCKCDRVMPYIV	38	B	8,268	3,25	1,82	new
NCR486	MHNILSYFLTLLHSFYLFITAAIRCKTDSDCPQNMCLPPSVVKCMGISCTCVGSRVLPWEL	AIRCKTDSDCPQNMCLPPSVVKCMGISCTCVGSRVLPWEL	40	B	7,592	1	0,92	new
NCR487	MIFITLSSLILTAVFYRCSNDAGCPPYLCQEPKTVKCVRKWCRCVAAAEEFISS	RCSNDAGCPPYLCQEPKTVKCVRKWCRCVAAAEEFISS	38	B	7,982	2	1,9	new
NCR488	MIILFFIFLVTTSVNDSFLFSFFVTSGRPKCVTPSDCQKKYCYSHLTPICVYHFCICV	FLFSFFVTSGRPKCVTPSDCQKKYCYSHLTPICVYHFCICV	41	B	8,268	3,5	0,42	new
NCR489	MAQILKFFYILIIFLSLLIIVTSKTSDPMGSFIPCVTYKDCPKNMCFPPRGRRCELNYCECAYNVEIYYDVSF	KTSDPMGSFIPCVTYKDCPKNMCFPPRGRRCELNYCECAYNVEIYYDVSF	50	B	6,22	0	1,84	new
NCR490	MFVFLFLVVFINITFILFLLDIAAIPCLLSNDCPGDLCLPHLTPKCINLFCQCYLEVDD	IPCLLSNDCPGDLCLPHLTPKCINLFCQCYLEVDD	35	B	4,714	-2,5	0,8	new
NCR491	MVGIVKFIYILIIFISLLLMLTNCGRIAKCLKDTDCLQYHGCQPPMIVKCDNKQCRCVSVIYLTRNVSK	GRIAKCLKDTDCLQYHGCQPPMIVKCDNKQCRCVSVIYLTRNVSK	45	B	8,828	5,25	1,91	new
NCR492	MSQILKCVYYLIVSLCLFLVEAKAAKPLWRTTPHNYFASPCETDKDCFNKVCYRPLKRKCISSRCECVRRTLQEDL	AKPLWRTTPHNYFASPCETDKDCFNKVCYRPLKRKCISSRCECVRRTLQEDL	52	B	8,828	5,25	2,99	new
NCR493	MSNVLKFVYVMIIFLFLIIKSSCYIPLDLCSSDKDCPPSVCGFTKAGKCIDHICECI	YIPLDLCSSDKDCPPSVCGFTKAGKCIDHICECI	34	B	4,579	-1,75	0,82	new
NCR494	MVKILKFAYAIAVFLVLFAITTEVKAFFEFCISDSDCSPNYWCPTPMNATCHIGHCFCM	FFEFCISDSDCSPNYWCPTPMNATCHIGHCFCM	33	B	4,325	-2,5	0,7	new
NCR495	MGENIAKVFKLVYVMIIFIFLFVDAKESYDFPCAKRQECPKTLCTLGFRRSCERGFCVCY	KESYDFPCAKRQECPKTLCTLGFRRSCERGFCVCY	35	B	8,27	3	2,54	new
NCR496	MTKTLKIVNLMIILFFIFLVTTSVNDSFLFSFFVTSGRPKCVTPSDCQKKYCYSHLTPICVYHFCICV	SFLFSFFVTSGRPKCVTPSDCQKKYCYSHLTPICVYHFCICV	42	B	8,268	3,5	0,49	new
NCR497	MTQNLKFAYFMIIFLFIFVVVTDGIVVGVILCQSNRTCRREMTCCMRPKHPRCVSGICKCW	IVVGVILCQSNRTCRREMTCCMRPKHPRCVSGICKCW	37	B	8,958	6,25	1,82	new
NCR498	MTEIFKFTYIMIIFLIVFIIVTEGGYLQFCYEDKNCIKLRCIVPNSPACVGSVCRCVYQKRKNF	GYLQFCYEDKNCIKLRCIVPNSPACVGSVCRCVYQKRKNF	40	B	8,817	5	1,68	new
NCR499	MVQISKSLYALIIFLSLFLVITHSTRKQCKEDADCPENMCPHPLKVITCHGSLHSIALFPVASRASNQELGQTNLLISQPSKQRNFSLNQGLGVCPTSSHGLEVYLKYFGQGLKTQRSSVHTQTVKNPKKVNCQSKQWMVVILVEFGHHDQ	TRKQCKEDADCPENMCPHPLKVITCHGSLHSIALFPVASRASNQELGQTNLLISQPSKQRNFSLNQGLGVCPTSSHGLEVYLKYFGQGLKTQRSSVHTQTVKNPKKVNCQSKQWMVVILVEFGHHDQ	127	B	9,101	7,75	1,72	new
NCR500	MREHTVDIVKFVYLIIVFVSIFVVVTDGVTKCRSNKDCRIQMPTCLSPRVPRCIQDACDCF	VTKCRSNKDCRIQMPTCLSPRVPRCIQDACDCF	33	B	8,279	3	2,69	new
NCR501	MAHILKFANVIIIFLLIFVVVIDGIVVTVDIKEIFKCESHKQCRKQMPNCKRPKIARCVSRTCKCW	IVVTVDIKEIFKCESHKQCRKQMPNCKRPKIARCVSRTCKCW	42	B	9,927	8,25	2,43	new
NCR502	MAKIVKFVYVIINILSLFLAATNIECERCFRDYECHKNRCREPKIAKCVGGWCNCVKDKNFIPS	ERCFRDYECHKNRCREPKIAKCVGGWCNCVKDKNFIPS	38	B	8,544	4,25	3,04	new
NCR503	MAKTLSFIYAMILIFFLFLTAKDVNVIYFCFFFIITAQNRCKKDADCPADFCMFSFVSKCIYHKCKCDRVMPYIV	VIYFCFFFIITAQNRCKKDADCPADFCMFSFVSKCIYHKCKCDRVMPYIV	50	B	8,151	3,25	0,76	new
NCR504	MHNNISSCFDNILLYLFHITASRSCDDNDDCPDYLCGSSKVGKCFFDNCYCV	RSCDDNDDCPDYLCGSSKVGKCFFDNCYCV	30	B	3,895	-3	2,45	new
NCR505	MQMYLELIVLIIFIFYFYFIECIEDSDCKSLWCFPPFKYVPKCDGHGCNCV	IEDSDCKSLWCFPPFKYVPKCDGHGCNCV	29	B	5,355	-0,75	1,15	new
NCR506	MAKTPKFYCTMLFLNIYLVLMLLSYSFFHTAYRKCETVQDCPDFSHMPDIICNCIKKKCTCFGGNEYKGVHKLHERGK	FFHTAYRKCETVQDCPDFSHMPDIICNCIKKKCTCFGGNEYKGVHKLHERGK	52	B	8,27	4	2,09	new
NCR507	MVEIVKFVYVMIIFLSLFLFATSLREIPDFWYRKCYLNSQCPDDMCKASFIPYCSNKICKCLLIKILIL	LREIPDFWYRKCYLNSQCPDDMCKASFIPYCSNKICKCLLIKILIL	46	B	8,262	3	0,88	new
NCR-like1	MAQILILIYALIFSFLFLYVIFQPISQFIYTIFYHILIIYLFLFAIADRIPCIIDHDCPFVRFPLYIKCIYNSCELFIL	NA	NA	NA	NA	NA	NA	NA
NCR-like2	MGLQQLHISHKLLPYECEVDEDCPRYIHHPQIVKCINLFCRIVYQD	NA	NA	NA	NA	NA	NA	NA
NCR-like3	MNFLRARIKCETDYDCPKLGGNEMIVTCMDTFCIFRYLRKLSVNY	NA	NA	NA	NA	NA	NA	NA
NCR-like4	MAKILMFLYILILSYDLSLHIFITFFLSSLFIIGAPIKCENDVDCPTSSISYMRIKCIDNFCSFVIRLN	NA	NA	NA	NA	NA	NA	NA
NCR-like5	MEEKRLFLVWKWFLGKYRLTHDLSMPDFRVLSSILIDQVFVLILRTLCMFYIPRLSKCVVRYSSSYKVQLVYLFM	NA	NA	NA	NA	NA	NA	NA
NCR-like6	MAQILILIYALIFSFLFLVYVIFQPISQFIYTIFYHILIIYLFLFAIADRIPCIIDHDCPFVRFPLYIKCIYNSCELFIL	NA	NA	NA	NA	NA	NA	NA
NCR-like7	MAKIIKFVYSMILYLSLFLVTMKVGSEDICEADEDCPQSDNVFYVIKCIGNKCEESTKHF	NA	NA	NA	NA	NA	NA	NA
NCR-like8	MKGARIKCEIDDDCPRTVHKGVTIICMDNFCIFSYPL	NA	NA	NA	NA	NA	NA	NA
NCR-like9	MAKTLKFVYIMILFISLSLFSKEAHDDGCIVSKGGQRRSQVLCKVCQFVLFASVSGPHASFY	NA	NA	NA	NA	NA	NA	NA
NCR-like10	MAKFLKFVYVMILFFFIFLVAKEVDVTLFFLFFLFAAIKCDVQADCPKIPNLFPAIYKCINKKCRLIG	NA	NA	NA	NA	NA	NA	NA
NCR-like11	MYFIHNISPLVTFFLFDNAGTLACKTEEDCPDELYFFIECVDGFCVYWRD	NA	NA	NA	NA	NA	NA	NA
NCR-like12	MLLKDISFFLTNVKLIKIVLENYIINILLNASICFAVLYTRIKDLKIC	NA	NA	NA	NA	NA	NA	NA
NCR-like13	MFIYPFCKTSFLGFKVGACEDDECTFSKGEQRRSQVLCKFNLFLQPGLLNVKRRKIVQF	NA	NA	NA	NA	NA	NA	NA
NCR-like14	MEEKAKQDLRDALNMLSEDYINFVYIFLTLQVFPASGALSVQKICVPLNIFLSALIFLVNAILKNNVKCALNINNCFNSCVYRING	NA	NA	NA	NA	NA	NA	NA
NCR-like15	MAGIIKCQPPMLMKCDNKQCKCVPVTYFIRYVPI	NA	NA	NA	NA	NA	NA	NA
NCR-like16	MLIAEEVHARRCEYNDDCQKTLHMFPVIYMCFRGHCTLVKIIPRPI	NA	NA	NA	NA	NA	NA	NA
NCR-like17	MVQILINTLFYLFDNVEQVPCVTDDDCPWKPLPLYMICFENYCRHKLH	NA	NA	NA	NA	NA	NA	NA
NCR-like18	MASLIGAHIKCERDEDCPKSWVSYILIKCIDDFCRGIVAIH	NA	NA	NA	NA	NA	NA	NA
NCR-like19	MDKTYIDIILFSFSNVALQCETDADCPQIPNLHPIVYRCLNNNCILDRGDLNDRV	NA	NA	NA	NA	NA	NA	NA
NCR-like20	MDKILMFVYVIVLFLLLFLVENNVDGKSFFSFYFKFSSLLFRFLSNILSILVTLWYSLFFNAAINCETDADCPQIPILHPMVYRCINYNCVFDRGEGKPLIV	NA	NA	NA	NA	NA	NA	NA
NCR-like21	MTYIALVYECDDDDDCPQKLLPEYFVMRCVNYKCVLVDSEEYPFKMKTF	NA	NA	NA	NA	NA	NA	NA
NCR-like22	MTKILKFVYVIILFLFLFLISVELFIIFYFLSYFTKYFIIFFTVALLPCETDEDCPYEIILPTKPRILLIYVCIHKECELLPAIYPKTIVLV	NA	NA	NA	NA	NA	NA	NA
NCR-like23	MSFLITARIRECEYDDDCPQIVAYPLAMKCVYYNCVVVNLNDP	NA	NA	NA	NA	NA	NA	NA
NCR-like24	MVNHFILYNLPPLCSTSHYLLFLLILILLVYFIFTTSVIKCEKDEYCPILNYEPLIFKCVKNIYEAVKKNPTTSLPM	NA	NA	NA	NA	NA	NA	NA
NCR-like25	MAGRNDRAIAGALDAMAQANEALVKIKDATVETMDIVGEYFLSFFPNLITSDYYEPPCKSEADCQPAWNIYFVVKCVDNLCKWVKLQGIYDEPIRRFPFDG	NA	NA	NA	NA	NA	NA	NA
NCR-like26	MGTELHYGSVVGQSLSGYWEQMMTHLSIIAGTSVGPSNQPSLDQVSTKDHKHLKKIVGDLRDKLTHRDVERGDVIIGSVISLLSVQFLIPSQGVGDHNRIKCETEKDCPRNDFIDVTLICLDNFCIFLIL	NA	NA	NA	NA	NA	NA	NA
NCR-like27	MLYILQVKYKLLPYECEVDEDCPRYIHHPQIMKCINLFCRIVYQD	NA	NA	NA	NA	NA	NA	NA
NCR-like28	MPKTLKFVYAIILLLSLVLLSMGNLPLMPCETDDDCPMEMIPDVYNTT	NA	NA	NA	NA	NA	NA	NA
NCR-like29	MSKTLKFVYAIILLLSLVLLSMGNLPLMPCETDDDCPMEMIPDVYNTT	NA	NA	NA	NA	NA	NA	NA
NCR-like30	MDYTVLVIFLFLVVKEVDVYFKCEIDEDCPHIFNLYPFFYQGINYRCELFSIF	NA	NA	NA	NA	NA	NA	NA
NCR-like31	MNKTLKLVYTLILFLSNIFLFSFFIAEVIKYETDDDNSKMFHLSNFIYKCASKICTFVRESCRGM	NA	NA	NA	NA	NA	NA	NA
NCR-like32	MLLKDISYFLTNVKLIKIVLENYILNILLNASVCFAVLYTRIKDLKIC	NA	NA	NA	NA	NA	NA	NA
NCR-like33	MKIVLENYIITKSLNASICFAVLYTRITDLKICYMEKYQ	NA	NA	NA	NA	NA	NA	NA
NCR-like34	MGLQQLHISHKLLPYECEVDEDCPRYIHHPQIVKCINLFCHIVYQD	NA	NA	NA	NA	NA	NA	NA
NCR-like35	MLLKDISYFLTNVELIKTVLAIYIIHKLLNASICFAVLYTRIKDLNIC	NA	NA	NA	NA	NA	NA	NA
NCR-like36	MSKHWDVGPMIRASVGLSPNHGGHGGKVDTYVGILYRLVLRETVMDVSRDAVYYDLPLWSERYKLLPYECEVDEECPRDIYHPQIVKCINLFFRIVYED	NA	NA	NA	NA	NA	NA	NA
NCR-like37	MTKILKFVYVIILFLFLFLISLFIIFYFLSYFTKYFIIFFTVALLPCETDEDCPYEIILPTKPRILLIYVCIHKECELLPAIYPKTIVLV	NA	NA	NA	NA	NA	NA	NA
NCR-like38	MQRGGTTISCNTDDECPHFPNYFYRCLDDFCHYMDMDLPKSQTIFH	NA	NA	NA	NA	NA	NA	NA
NCR-like39	MLEESRSISLKTCSSKVIVKEDEDSFYEYVVDEDCPRELYHHKIVKCINLFCRIVYQDNRS	NA	NA	NA	NA	NA	NA	NA
NCR-like40	MVGILKFVSVVILFLFLFLVTIEADDKHSKCETDDDCPKNLYPYFVSMCINNKCEWFKKDIYDSMIT	NA	NA	NA	NA	NA	NA	NA
NCR-like41	MLSSSPRAVPRHRPREHEKKIQRGSNSLFNIAMIKCETDKDCPDISNMEVMIFKCINNLCEVVKVRT	NA	NA	NA	NA	NA	NA	NA
NCR-like42	MAKSLRYVYAIILFLCLFLISEEVHGQLFLHPFQINILFTFTQYLILIFFSLFLFITANIKCASTNDVDWLEKCQYQTQEILHKGYVGKKGLLY	NA	NA	NA	NA	NA	NA	NA
NCR-like43	MDQILKFVHAMIIFLTLFLVLNSANNKGLCMRWCHPTLHSRIDSQKGRIELS	NA	NA	NA	NA	NA	NA	NA
NCR-like44	MRKAQETEEIRIKCVTDADCPAIRHLYPLVYKCIKNLCEAIKVDPSLEE	NA	NA	NA	NA	NA	NA	NA
NCR-like45	MAEILKYKLLPYECEVDEDCPRYIHHPQIMKCINLFCRIVYQD	NA	NA	NA	NA	NA	NA	NA
NCR-like46	MAKILKFVYVMILFFFIFLVAKEVDVTLFFLFFLFAAIKCEIQADCPKIPNLFPVIYKCIDKKCILIV	NA	NA	NA	NA	NA	NA	NA
NCR-like47	MAENFKFLYVIVLFTFLFLVHSFIFFFVIYRVECETEEYCPQSPNVFYVIKYIDHFCERVEVQLDLIPWLLDFREYKNTLQGRMGYCASKINVLEVNFLVVVLMVILISLFFFRFLLRIY	NA	NA	NA	NA	NA	NA	NA
NCR-like48	MAKIKKIVYVMIIIFSLFLAATHVECKPFFSFLNFLIYFHGGILVDDVLKKQIVIKKCVQNIRQRGVSVVGVNV	NA	NA	NA	NA	NA	NA	NA
NCR-like49	MAKIIKFVYVTIIIFFLFFASNNVACKSFLCFSNFLI	NA	NA	NA	NA	NA	NA	NA
NCR-like50	MTKILKLVYAMILLIFLFHFITDAAATDCSSALNCTHTPWEVEVVYIAG	NA	NA	NA	NA	NA	NA	NA
NCR-like51	MAKFLKFIYAMILFLSLFLTLFQIVAGDCVSDCEAMYRLYSMVMRSN	NA	NA	NA	NA	NA	NA	NA
NCR-like52	MTKLLKLVYAMILLIFLFLILTDANCKSIFIFLIIPFHHTHSLLNPLENIRLILFYITSFCLL	NA	NA	NA	NA	NA	NA	NA
NCR-like53	MVGILIFNNIILFYFFIPEHSKCETDDDCPKNLYPYFVRLAHEDEKS	NA	NA	NA	NA	NA	NA	NA
NCR-like54	MIVQRWNFLGIYCALINFVRCFLKEKYNTI	NA	NA	NA	NA	NA	NA	NA
NCR-like55	MVQLLTFVYALIIFLSLFLKLLFFTLFLNFLIYDFIHISSFSNTFFIFVNAARMPCEKDDDCPEAFLPPIMKCVNNYCESEIQ	NA	NA	NA	NA	NA	NA	NA
NCR-like56	MTRTLKLFYVLIIFVSLFFVVTNCGKSFCSHISKTSNKVSYTRYFKTF	NA	NA	NA	NA	NA	NA	NA
NCR-like57	MAEILKFVYTIILFLSLFLQHYFTFYLFITGHIKCENDVDCPHSVNMFYTIKCIDLKCEAIQIL	NA	NA	NA	NA	NA	NA	NA
NCR-like58	MAKILKFVYIFILFSSLLFAVTEGTNTKDSHCPNRCVAPQVPRK	NA	NA	NA	NA	NA	NA	NA
NCR-like59	MVKIITFIFVKIIFLSLFLFVMFFDRPIWFHPVKKCYLHSDCPDDMCKLPLRQFCIENTCRCRFYTYQIQEIT	NA	NA	NA	NA	NA	NA	NA
NCR-like60	MGLQQLHISHKLLPYECEVDEDCPRYIHHPQIQLHISHKLLPYECEVDEDCPRYIHHPQIVKCINLFCHIVYQD	NA	NA	NA	NA	NA	NA	NA
NCR-like61	MNQSIGEDDENRDEVGDDDEDKMMVVMMKMTPSSCSSMSFFFPFFLFPPLLSSLPISFLSDNSLSLLPTLSTLLPFLCLIDADCFNKACHRPLKPKCVCYNCECR	NA	NA	NA	NA	NA	NA	NA
NCR-like62	MPERSSCLESLRTRMEPKGKWRGEGKRPAAKEAVSQFVPAFRENRLQDMDLDVNAKARVPQYKKEGIPPFEGILRREDLAKADEGGRRCVIDSDCENFCQVHETVKCIDGFCVCIFKPITETP	NA	NA	NA	NA	NA	NA	NA
NCR-like63	MNVEATFYRCFDDKDCVKRLYCRIPTKAKCVSIFCKCRIDKELLNPRA	NA	NA	NA	NA	NA	NA	NA
NCR-like64	MCLTTLNCDYSVCKPLELLRCRWFRCSCIHYKLLL	NA	NA	NA	NA	NA	NA	NA
NCR-like65	MTMLKKVEGHMSLFEALERMPMYKKFMEEVMAEKKPTAEEQTRRKTEGYESRYYVMKDMLNIVYVDRIPCHNNHGCTRYLSCPPPLVPKCYNFYCKCR	NA	NA	NA	NA	NA	NA	NA
NCR-like67	MEPLVISRKCKTHADCKQYCDSPAIPQCIWMKCYCV	NA	NA	NA	NA	NA	NA	NA
NCR-like68	MQKTLLFSLFQIFFYNFYTIFHLLSIIFLFYITVTSCETDVDCVNHKCTLPETSMCLINLCLCAFNMTSNSRQIF	NA	NA	NA	NA	NA	NA	NA
NCR-like69	MGKTNLEEFQESNQEQTENQIIEEEPVQGQTRDTLPENPKYREGIETYKRPSHPKCHWKCLQALINECDDDDDCPQNLLLEYFVMKCINYKCVVVDSEENPFKTKKL	NA	NA	NA	NA	NA	NA	NA
NCR-like72	MAVGAGGLNLELGGGVEEDSRDIVLLLAEVKPICGQEDVVGWSRGSFNTFVSNPAMIFSTIMQFYLVLLTLFLICFFITAIVECKTDADCQKVLPRRWKCIDNKCTYVNPARVIQPKD	NA	NA	NA	NA	NA	NA	NA
NCR-like73	MHKNGRNVFIWRPYLNLDHDHEINEEDTAVWTACTPIIRFTIMEMHNSDRVKLQFVGSDIPGSSDAQTPVVNHQRGLEPQVWVARGCGTGCRLERYKLLPYGCEVDQDCPRKLYHQQIVKCIDLFCRIVYQD	NA	NA	NA	NA	NA	NA	NA
NCR-like74	MARIQNYVYTLIPFLVLFIVKTIESTYILQHVNTSNNILYSIFYYTFITLILFLFDFTDRIPCHNNHGCTRYLSCPPPLVPKCYNFYCKCR	NA	NA	NA	NA	NA	NA	NA
NCR-like75	MLKNKCTLRYDDTVQSTQYELLKAKADEGGRRCVIDSDCENFCQVHETVKCIDGFCVCIFKPITETP	NA	NA	NA	NA	NA	NA	NA
NCR-like76	MVLFLFISSTNIEAWKRTCFKDSHCPDSCRRPKIMKCVFQSYCKCVMPGYIAPP	NA	NA	NA	NA	NA	NA	NA
NCR-like77	MLTTSSENVEAALCIELAIDGTGSNTSIVAVFAPVEEEEGALRKKCRTDSDCPKQMCRFPTYNKCVIRNHCQCVLSKII	NA	NA	NA	NA	NA	NA	NA
NCR-like78	MAERKWQACKDDSDCANYFCEPPFVPKCLYLVCRCYLFNAELVVTD	NA	NA	NA	NA	NA	NA	NA
NCR-like79	MVIHYHIILNFLVFISFSNVCVFFFFLYTTEKTHKKCEKDSHCPRSSCPPYLYAKCVRFRCYCR	NA	NA	NA	NA	NA	NA	NA
NCR-like80	MVKIMKIYRQITSLSNTKSFIPLSNICVFFFYITAMTQQRCKKDSHCPASLCDHPLHAKCIFFKCYCR	NA	NA	NA	NA	NA	NA	NA
NCR-like81	MYFATGKWTQVECKRTSDCPPQLCFPPLIVRCYAHKCVCNEA	NA	NA	NA	NA	NA	NA	NA
NCR-like82	MVVNVNADVVKCIYDSDCPLDFCPVFLDISCVRKRCKCTSE	NA	NA	NA	NA	NA	NA	NA
NCR-like83	MLLAYTPDGTCASGNGTFHQLFWDPPSTHVYYIRHIAQNFMREIKDKTLRKKVVNICVAESMNHNEGLSRGHYRVKLDRAFVDCTHHSDCPFDLCPFPLKPRCFFVGKSAGSGKCACG	NA	NA	NA	NA	NA	NA	NA
NCR-like84	MNIGSVIECNQDFQCPYDMCPNPLKPKCFFVPFAETGKCSCR	NA	NA	NA	NA	NA	NA	NA
NCR-like85	MVIHFSTLSKKIIFTSYKILYTFFISILMLSKFFTAFCSSDNDCERSMCKFPFIVKCSMNQCICLRVHYLIL	NA	NA	NA	NA	NA	NA	NA
NCR-like86	MQMVDGDGVLKFLEDYWSIKSVGHPFRGKLKASPKVNSFTKLGKILLTLLFSLFQIFFYNFYTIFHLLSIIFLFYITVTSCETDVDCVNHKCTLPETSMCLINLCLCAFNMTSNSRQIF	NA	NA	NA	NA	NA	NA	NA
NCR-like87	MIMILLISKNVDAAVFSCLQDSECPHNLCPAPSESNCIYGVCNCVIKTTDYHDRGN	NA	NA	NA	NA	NA	NA	NA
NCR-like88	MTIIIKFLSFLIIFLFLSIVLIKFEGKPFLSFSSFLLYFSKIFLLFYYIVLSPFLITAFRHQCLEHSHCYRVLCRRPAIPKCDFRRGLCKCV	NA	NA	NA	NA	NA	NA	NA
NCR-like89	MTQIPKIVYGLIIFLSLCYFLCKHWWHCPKNLCFRPQRRKCVDFYCECG	NA	NA	NA	NA	NA	NA	NA
NCR-like90	MTQIPKIVYGLIIFLSLFVVVISIFPCKHWRHCPKNLCYPPLRRHCVNFYCECL	NA	NA	NA	NA	NA	NA	NA
NCR-like91	MTQIPKIVYGLIIFLSLFVVVISEGKSFLLLFQIFLIILYTHLRHRLVTFRLFLFYISGIFPCKHWRHCPKNLCYPPLRRHCVNFYCECL	NA	NA	NA	NA	NA	NA	NA
NCR-like92	MCANATGASSYWENMAHILKFSYILIIFLSLLVIVTSRKKLEPIGSFIPCVSYLDCPKDMCLPPRRRRCIYHYCECV	NA	NA	NA	NA	NA	NA	NA
NCR-like93	MTQIPKIVYGLIIFLSLFVVVIITFRLFLFYISGIFPCKHWRHCPKNLCYPPLRRHCVNFYCECL	NA	NA	NA	NA	NA	NA	NA
NCR-like95	MKTDTLNKCTRDSDCPKNMCPFPLKPKCFMLETPSGISGTCACG	NA	NA	NA	NA	NA	NA	NA
NCR-like96	MIQIVKFVYVIILFISLIFIQMIDIPIYRCFTDQECPFDMCPIGVNPRCFFNICKCVRDPEPK	NA	NA	NA	NA	NA	NA	NA
NCR-like98	MIVLLFFITEGEYTCGNILDCPSDMCRIRYVLRCIDNTCECDFYKNYRSK	NA	NA	NA	NA	NA	NA	NA
NCR-like99	MLTIESLVCNNVFVLFDIVDIPSPCQTDHDCLHKVCSRPLKRKCISSRCECVKKS	NA	NA	NA	NA	NA	NA	NA
NCR-like100	MFIIPIVKGEVFVCNRDDNCHFNLCMFPLIPTCIDNACLCAKRILH	NA	NA	NA	NA	NA	NA	NA
NCR-like101	MEGDGGKGSIKIMGIREIVTHKRRNLILCNTKDDCPKNMCFPPEIPKCVEYYCKCI	NA	NA	NA	NA	NA	NA	NA
NCR-like102	MSRLINRMCRPVEEISFYRSTYDAFILFLYKVIGHIPCNTDKDCPRYFCPPPLTPTCIKFFCKCK	NA	NA	NA	NA	NA	NA	NA
NCR-like103	MRRCFKDSDCPKDWCRKPKIMTCVSHSLCKCMVQGYFKPI	NA	NA	NA	NA	NA	NA	NA
NCR-like104	MILCDSDNDCPKFFCIPPQVPKCVVDCDCV	NA	NA	NA	NA	NA	NA	NA
NCR-like105	MAQPKCKEASDCPYFFCLSPFLVKCIFDQCYCRP	NA	NA	NA	NA	NA	NA	NA
NCR-like106	MPESVECKNHLDCTKNICPFPRVPRCIDIECECVFLYGSKRP	NA	NA	NA	NA	NA	NA	NA
NCR-like108	MAKTLSFIYAMILIFFLFLTAKDFVCNLLFVVIYFCFFFIITAQNRCKKDADCPADFCMFSFVSKCIYHKCKCDRVMPYIV	NA	NA	NA	NA	NA	NA	NA
NCR-like109	MNVESYINCTSDSDCPEFLCSYPIKPKCLTLKRMDMIIGGKCACLS	NA	NA	NA	NA	NA	NA	NA
NCR-like110	MIDIPIYRCFTDQECPFDMCPIGVNPRCFFNICKCVRDPEPK	NA	NA	NA	NA	NA	NA	NA
NCR-like111	MCCNWLPSAGVIKCEKEEDCPILSYEPLIFKCIKNICEAVKKNPTASLPI	NA	NA	NA	NA	NA	NA	NA
NCR-like112	MSRILMFVYDMIIFLSLFLLVTSKITYLIFYLTNTATVPCTSDKDCPETILHKIWQCIDNFCVVKMTGSMCPGCY	NA	NA	NA	NA	NA	NA	NA
NCR-like113	METEGERIKCFGDSDCKNRMFCRSPFKVTCINNSHCKCVLARELLNPRI	NA	NA	NA	NA	NA	NA	NA
NCR-like114	MLQEGQKDNEIPLETHTGALHYPYMGAQICLSDKECHRFICKAPKYQRCIDSFCKCV	NA	NA	NA	NA	NA	NA	NA
NCR-like115	MFVHVITFILYLFLVNLNVNVLFSFFIIAGRRKCFSDDDCPTKDCGTPLLPVCFLRICICI	NA	NA	NA	NA	NA	NA	NA
NCR-like116	MNSFLFFSVAAVRQKCRTQHDCPKYYCYPPRIIMCVYRLCECI	NA	NA	NA	NA	NA	NA	NA
NCR-like117	MLKNKCTLRYDDTVQSTQYELLKAKADEGGRRCVIDSDCENFCQVHETVKCIDGFCVCFKPITETP	NA	NA	NA	NA	NA	NA	NA
NCR-like119	MCCHHLLVELEVEVYHFSHYLDFLIYLINRILSLFINIHFLLFDNAATTIPCANDHDCDEVFNCMRMCIGGFCDYVVMNL	NA	NA	NA	NA	NA	NA	NA
NCR-like120	MEVNALLKICDKDSDCPRMMCLYPEIVRCIDKKCVCVRMMLLLL	NA	NA	NA	NA	NA	NA	NA
NCR-like121	MLVCTDDKECSKSSCKFPLVPKCIHKICRCVK	NA	NA	NA	NA	NA	NA	NA
NCR-like122	MMLIGHIPCNTDKDCPRYFCPPPLTPTCIKFFCKCK	NA	NA	NA	NA	NA	NA	NA
NCR-like123	MGCDNIHQPSRFVLEFPDVFPDDIGDFPPDRNVKFAIELVPAATDCSSALNCTHTQCMSPTLPMCLQDNCVCV	NA	NA	NA	NA	NA	NA	NA
NCR-like124	MAKIATICYVMIIFLSVFFVATNVNGKLLFSFLNFLTYYIMLSHFNNFLFYYFFTIATNPKCVTAADCPKYFCGPTESRMCVFGFCLCGW	NA	NA	NA	NA	NA	NA	NA
NCR-like125	MVSLFLILFKFVLYFAINLQYFSSFVTLLYSLFLITEPEKCEIDLDCPINMCNSPNTVKCIDRKCICIRVRMMQKTRHIS	NA	NA	NA	NA	NA	NA	NA
NCR-like126	MTCVRVHGQIVSSLACFYGDGSKVQHDLCQGKRPGHVIHMNFVCNINSFSFFFTAQIKCKTNDDCPKIPHLFPSIYRCIGNKCIIGTVKS	NA	NA	NA	NA	NA	NA	NA
NCR-like127	MTCDEAKWLEKIINTKMTYDEAKWLEKAGNIERKLKKSKSINRCFRDSDCPPNLYKRPYMSKCVGRRCRCAKVITPIRDHIPI	NA	NA	NA	NA	NA	NA	NA
NCR-like128	MSNVLKFVYVMIIFLFLIIKSSCYIRKSALFIFIKLFYSLLLIFIFFFLDILALDLCSSDKDCPPSVCGFTKAGKCIDHICECI	NA	NA	NA	NA	NA	NA	NA
NCR-like129	MNVNARGIPCYNKDVDCPENMCMYAHRPTCYLGFCKCVSIASDN	NA	NA	NA	NA	NA	NA	NA
NCR-like130	MTVSYFFPSNVLLYFVQNILFYFNILSYFTNVYLFLSFFFIIADGDDCNYNDECECDSPRKPFCIFKMCMCM	NA	NA	NA	NA	NA	NA	NA
NCR-like131	MFILLRFSFHVSYILYHIINNSFLFNFFFDITERNYCFKNEDCQVNTCYITLVSKCRFFMCRCTVNY	NA	NA	NA	NA	NA	NA	NA
NCR-like132	MEKVPDFICFDDIDCRRKYCASPRIGMCLKHLCRCVFDEEFLW	NA	NA	NA	NA	NA	NA	NA
NCR-like133	MKEFEITYLGLMIYFLGIEFHKSKRRLLMHQRRFALAILKKIEMEHRNLAITLVESSYSCRRMRMSKMLIQLIIGVCICSFLLKILLYLIHNIINIFVLLYDITDLHFCYEDKDCLQMRCIVPNSPTCVGSVCRCVYQKRKKVLK	NA	NA	NA	NA	NA	NA	NA
NCR-like134	MTNILNSLYAMILFLFLFAIANEVRGKTFFLILFYFIHNSISMTLFFFLFYISAFFESCNSNSDCYPNDWCHLPNNATCYIGHCFCV	NA	NA	NA	NA	NA	NA	NA
NCR-like135	MAEIFKFIYIMIIFITIFLVSSNYGSNIFTNIYNFFYYFVHNIYQILSKFLILFFNIGGDTRCVRDTDCHLFGCYPPKIMKCDNRRCRCTSMFSSIDYVHI	NA	NA	NA	NA	NA	NA	NA
NCR-like136	MKGFIRCVTVDDCSRRVCGFGLKRICYRDFCRCVDPATRIKP	NA	NA	NA	NA	NA	NA	NA
NCR-like137	MVYHMGTSFEQKIDNQTSTRVRNKPPDVNWFKEKANRWELVLKLAIIQELTFKWQGDDLPLCGLSCPSMLGVFLCTEHKDCRGLKCVVPKVPMCIGQVCKCWQ	NA	NA	NA	NA	NA	NA	NA
NCR-like138	MGEILKFIYIIFIFVFVFIFITLTDGMSIFTNYFKIKFLYLIYNISLLILYDITGIYLCSEDSDCHEKYCILPKVAKCVRQICICG	NA	NA	NA	NA	NA	NA	NA
NCR-like139	MTDDPMFCAINDECGTYVCNPDQVSKCIWGMCTCVIVK	NA	NA	NA	NA	NA	NA	NA
NCR-like140	MAESIKIVYLMILFTYLFCFLYLFLLLLITGKWQACKDDSDCANYFCEPPFVPKCLYLVCRCYLFNAELVVTD	NA	NA	NA	NA	NA	NA	NA
NCR-like141	MAAYQLCLSYKSCPNNMCNILAKVTKCSWFTCSCGDA	NA	NA	NA	NA	NA	NA	NA
NCR-like142	MNIFLTWKMYLATRFKCTQDADCLCLPCWKSFKAVCIRKRCVRVKVMID	NA	NA	NA	NA	NA	NA	NA
NCR-like143	MTLKQLTLLNEKVLWCLAESVRFLDCFVMGCVLEFIYCEKDFDCPPIFFLNHMCMDNRCVYDYMEKK	NA	NA	NA	NA	NA	NA	NA
NCR-like144	MPPKVDPQSVIQRFPCQTDVDCRNRACHRPLKRKCVFFYCECVEVLKIFKI	NA	NA	NA	NA	NA	NA	NA
NCR-like145	MSSVICLEHPLSRNHLLSVASRHSTYKLNKGRRYPIFIGSLCVSETLVAFGQPLENAFRNQKSPKSAFSNRGRRCVIDSDCENFCQVHETVKCIDGFCVCIFKPITETP	NA	NA	NA	NA	NA	NA	NA
NCR-like146	MAEILKFVNVIFLIFSLFLVVSMVISLFSHCFCIYFFPRLILFSNIFSLLLALKICYTSLDCPKDLCTFPEVPKCKWFVCSCIDDDYRLSYYYYYYYYYYYYYYYYYYYYYYYYYYYYYYYYYYYYYNYYYYYYYYYYYYYY	NA	NA	NA	NA	NA	NA	NA
NCR-like148	MGAQICLSDKECHRFICKAPKYQRCIDSFCKCV	NA	NA	NA	NA	NA	NA	NA
NCR-like149	MEECIHDSDCPRCGPHCAKRCFNFKCRCLVTHLN	NA	NA	NA	NA	NA	NA	NA
NCR-like150	MVFVTSDDDPMFCAINDECGTYVCNPDQVSKCIWGMCTCVIVK	NA	NA	NA	NA	NA	NA	NA
NCR-like151	MTFDNHKKNYVRFLVSNIFSFLFNIVDLKYCTNDKDCPTMMCFLPDVSKCVWKTCYCVQKHKKKLKKKKKLTFNM	NA	NA	NA	NA	NA	NA	NA
NCR-like152	MVESIKFVYIVIIFISLFVFSINIRSKPQIFYLLCIQYFISFSSHSFNLYFFIFIIANLICKVTKDCPMDLCGPGMMMKCKVKRCTCLTVWKPLNFVTT	NA	NA	NA	NA	NA	NA	NA
NCR-like153	MVESIKFVYIVIIFISLFVFSINIRSKPQIFYLLCIQYFISFSSHSFNLYFFYFFIIANLICKVIQDCPMDLCGPGMMMKCKHERCACLTVWKPLNFVK	NA	NA	NA	NA	NA	NA	NA
NCR-like155	MLVFYDALWYPISITKVISHSHPSVFLIAAEKIKCFDDSDCENKIYCRPPYRGKCMNRTNCKCIIVRELLNPRR	NA	NA	NA	NA	NA	NA	NA
NCR-like156	MNVNGNFYLFIYFNFLIYFRHNILSHYSYITLFSFFITAAVKCVEDSDCPKNYCPLPFKPRCSLGWCICVKKKNEFL	NA	NA	NA	NA	NA	NA	NA
NCR-like157	MIVNGNFYLFIYFNFLIYLRHNILSHYSYITLFSFFITAAVKCVEDSDCPKYYCMPLFKPRCSLGWCICVFKNRMNSYN	NA	NA	NA	NA	NA	NA	NA
NCR-like158	MLTNCGRIAKCLKDTDCLQYHGCQPPMIVKCDNKQCRCVSVIYLTRNVSK	NA	NA	NA	NA	NA	NA	NA
NCR-like159	MVPSNAAKTVKCIQDTDCLQYHRCMPPMLMKCDNKQCRCVPVTYFIRYVPV	NA	NA	NA	NA	NA	NA	NA
NCR-like160	MNSVISFYLFDIADYIICETDDNCPIPMCIPPILPKCISGKCMCIT	NA	NA	NA	NA	NA	NA	NA
NCR-like161	MNCSMILCDSDNDCPKFFCIPPQVPKCVVDCDCV	NA	NA	NA	NA	NA	NA	NA
